# Supplementary material for: 6-Chloro-3-[5-(4-fluoro­phen­yl)-1-phenyl-4,5-dihydro-1H-pyrazol-3-yl]-2-methyl-4-phenyl­quinoline
Source: Acta Crystallogr Sect E Struct Rep Online. 2010 Jan 9;66(Pt 2):o304. doi: 10.1107/S1600536810000218 (PMC2979872; doi:10.1107/S1600536810000218)
Supplement: Supplementary file 1 [file e-66-0o304-sup1.cif]

##############################################################################
###                                                                        ###
###        Electronic paper (Acta Crystallographica Section E)             ###
###                                                                        ###
##############################################################################
#                                                                            #
# This CIF contains the data in a paper accepted for publication in Acta     #
# Crystallographica Section E. It conforms to the requirements of Notes      #
# for Authors for Section E, and has been peer reviewed under the auspices   #
# of the IUCr Commission on Journals.                                        #
#                                                                            #
# Full details of the Crystallographic Information File format               #
# are given in the paper "The Crystallographic Information File (CIF):       #
# a New Standard Archive File for Crystallography" by S. R. Hall, F. H.      #
# Allen and I. D. Brown [Acta Cryst. (1991), A47, 655-685].                  #
#                                                                            #
# The current version of the core CIF dictionary is obtainable from          #
# ftp://ftp.iucr.org/pub/cif_core.dic. The current version number is 2.4.    #
#                                                                            #
# Software is freely available for graphical display of the structure(s) in  #
# this CIF.  For information consult the CIF home page http://www.iucr.org/  #
# cif/home.html                                                              #
#                                                                            #
# This file may be used for bona fide research purposes within the           #
# scientific community so long as proper attribution is given to the journal # 
# article from which it was obtained.                                        #
#                                                                            #
##############################################################################
                                             
data_global
_audit_creation_method     'form.cif (version 2.0)'
_journal_data_validation_number     ?
_journal_date_recd_electronic     2010-01-04
_journal_date_accepted     2010-01-04
_journal_name_full     'Acta Crystallographica, Section E'
_journal_year     2010
_journal_volume     66
_journal_issue      2
_journal_page_first     o304
_journal_page_last     o304
_journal_paper_category     QO
_journal_coeditor_code     HB5303
_publ_contact_author_name     'Prof. Fun, Hoong-Kun'
_publ_contact_author_address
;
      X-ray Crystallography Unit
      School of Physics
      Universiti Sains Malaysia
      11800 USM, Penang
      MALAYSIA
;
_publ_contact_author_email     'hkfun@usm.my'
_publ_contact_author_fax     '604 6579150'
_publ_contact_author_phone     '604 6533652'
_publ_section_title
;\
6-Chloro-3-[5-(4-fluorophenyl)-1-phenyl-4,5-dihydro-1<i>H</i>-pyrazol-3-yl]-2-\
methyl-4-phenylquinoline
;
loop_
    _publ_author_name
    _publ_author_footnote
    _publ_author_address
    'Wan-Sin Loh'
;
      Thomson Reuters ResearcherID: C-7581-2009.
;
;
      X-ray Crystallography Unit
      School of Physics
      Universiti Sains Malaysia
      11800 USM, Penang
      Malaysia
;
    'Hoong-Kun Fun'
;
      Thomson Reuters ResearcherID: A-3561-2009.
;
;
      X-ray Crystallography Unit
      School of Physics
      Universiti Sains Malaysia
      11800 USM, Penang
      Malaysia
;
    'S. Sarveswari' ?
;
      Organic Chemistry Division
      School of Advanced Sciences
      VIT University
      Vellore 632 014, India
;
    'V. Vijayakumar' ?
;
      Organic Chemistry Division
      School of Advanced Sciences
      VIT University
      Vellore 632 014, India
;
    'B. Palakshi Reddy' ?
;
      Organic Chemistry Division
      School of Advanced Sciences
      VIT University
      Vellore 632 014, India
;
data_I
_audit_creation_method     SHELXL-97
_chemical_name_systematic
;
6-Chloro-3-[5-(4-fluorophenyl)-1-phenyl-4,5-dihydro-1<i>H</i>-pyrazol-3-yl]-
2-methyl-4-phenylquinoline
;
_chemical_name_common     ?
_chemical_formula_moiety     'C31 H23 Cl F N3'
_chemical_formula_sum     'C31 H23 Cl F N3'
_chemical_formula_iupac     'C31 H23 Cl F N3'
_chemical_formula_weight     491.97
_chemical_melting_point     ?
_symmetry_cell_setting     Monoclinic
_symmetry_space_group_name_H-M     'P 21/c'
_symmetry_space_group_name_Hall     '-P 2ybc'
loop_
    _symmetry_equiv_pos_as_xyz
    'x, y, z'
    '-x, y+1/2, -z+1/2'
    '-x, -y, -z'
    'x, -y-1/2, z-1/2'
_cell_length_a     9.4303(2)
_cell_length_b     28.2155(6)
_cell_length_c     9.6028(2)
_cell_angle_alpha     90.00
_cell_angle_beta     106.6360(10)
_cell_angle_gamma     90.00
_cell_volume     2448.17(9)
_cell_formula_units_Z     4
_cell_measurement_reflns_used     9957
_cell_measurement_theta_min     2.33
_cell_measurement_theta_max     31.94
_cell_measurement_temperature     100.0(10)
_exptl_crystal_description     'block'
_exptl_crystal_colour     'yellow'
_exptl_crystal_size_max     0.49
_exptl_crystal_size_mid     0.23
_exptl_crystal_size_min     0.15
_exptl_crystal_density_diffrn     1.335
_exptl_crystal_density_meas     ?
_exptl_crystal_density_method     'not measured'
_exptl_crystal_F_000     1024
_exptl_absorpt_coefficient_mu     0.189
_exptl_absorpt_correction_type     multi-scan
_exptl_absorpt_process_details     '(<i>SADABS</i>; Bruker, 2009)'
_exptl_absorpt_correction_T_min     0.914
_exptl_absorpt_correction_T_max     0.973
_exptl_special_details
;
The crystal was placed in the cold stream of an Oxford Cyrosystems Cobra
open-flow nitrogen cryostat (Cosier & Glazer, 1986) operating at 100.0(1) K.
;
_diffrn_ambient_temperature     100.00(10)
_diffrn_radiation_type     MoK\a
_diffrn_radiation_wavelength     0.71073
_diffrn_radiation_source     'fine-focus sealed tube'
_diffrn_radiation_monochromator     graphite
_diffrn_measurement_device_type
;
Bruker SMART APEXII CCD
;
_diffrn_measurement_method     '\f and \w scans'
_diffrn_detector_area_resol_mean     ?
_diffrn_reflns_number     38888
_diffrn_reflns_av_R_equivalents     0.0310
_diffrn_reflns_av_sigmaI/netI     0.0368
_diffrn_reflns_theta_min     2.25
_diffrn_reflns_theta_max     32.66
_diffrn_reflns_theta_full     32.66
_diffrn_measured_fraction_theta_max     0.996
_diffrn_measured_fraction_theta_full     0.996
_diffrn_reflns_limit_h_min     -14
_diffrn_reflns_limit_h_max     14
_diffrn_reflns_limit_k_min     -42
_diffrn_reflns_limit_k_max     33
_diffrn_reflns_limit_l_min     -14
_diffrn_reflns_limit_l_max     12
_diffrn_standards_number     0
_diffrn_standards_interval_count     .
_diffrn_standards_interval_time     .
_diffrn_standards_decay_%     ?
_refine_special_details
;
Refinement of <i>F</i>^2^ against ALL reflections. The weighted <i>R</i>-factor
<i>wR</i> and goodness of fit <i>S</i> are based on <i>F</i>^2^, conventional
<i>R</i>-factors <i>R</i> are based on <i>F</i>, with <i>F</i> set to zero for
negative <i>F</i>^2^. The threshold expression of <i>F</i>^2^ >
\s(<i>F</i>^2^) is used only for calculating <i>R</i>-factors(gt) <i>etc</i>.
and is not relevant to the choice of reflections for refinement.
<i>R</i>-factors based on <i>F</i>^2^ are statistically about twice as large
as those based on <i>F</i>, and <i>R</i>- factors based on ALL data will be
even larger.
;
_reflns_number_total     8947
_reflns_number_gt     6981
_reflns_threshold_expression     I>2\s(I)
_refine_ls_structure_factor_coef     Fsqd
_refine_ls_matrix_type     full
_refine_ls_R_factor_all     0.0860
_refine_ls_R_factor_gt     0.0667
_refine_ls_wR_factor_gt     0.1610
_refine_ls_wR_factor_ref     0.1709
_refine_ls_goodness_of_fit_ref     1.082
_refine_ls_restrained_S_all     1.082
_refine_ls_number_reflns     8947
_refine_ls_number_parameters     326
_refine_ls_number_restraints     0
_refine_ls_hydrogen_treatment     constr
_refine_ls_weighting_scheme     calc
_refine_ls_weighting_details
         'calc w=1/[\s^2^(Fo^2^)+(0.0749P)^2^+1.6204P] where P=(Fo^2^+2Fc^2^)/3'
_atom_sites_solution_hydrogens     geom
_atom_sites_solution_primary     direct
_atom_sites_solution_secondary     difmap
_refine_ls_shift/su_max     ?
_refine_ls_shift/su_max_lt     0.001
_refine_ls_shift/su_mean     0.000
_refine_diff_density_max     0.778
_refine_diff_density_min     -0.252
_refine_ls_extinction_method     none
_refine_ls_extinction_coef     ?
loop_
    _atom_type_symbol
    _atom_type_description
    _atom_type_scat_dispersion_real
    _atom_type_scat_dispersion_imag
    _atom_type_scat_source
    'C' 'C' 0.0033 0.0016
                         'International Tables Vol C Tables 4.2.6.8 and 6.1.1.4'
    'H' 'H' 0.0000 0.0000
                         'International Tables Vol C Tables 4.2.6.8 and 6.1.1.4'
    'N' 'N' 0.0061 0.0033
                         'International Tables Vol C Tables 4.2.6.8 and 6.1.1.4'
    'F' 'F' 0.0171 0.0103
                         'International Tables Vol C Tables 4.2.6.8 and 6.1.1.4'
    'Cl' 'Cl' 0.1484 0.1585
                         'International Tables Vol C Tables 4.2.6.8 and 6.1.1.4'
_computing_data_collection     'APEX2 (Bruker, 2009)'
_computing_cell_refinement     'SAINT (Bruker, 2009)'
_computing_data_reduction     'SAINT (Bruker, 2009)'
_computing_structure_solution     'SHELXTL (Sheldrick, 2008)'
_computing_structure_refinement     'SHELXTL (Sheldrick, 2008)'
_computing_molecular_graphics     'SHELXTL (Sheldrick, 2008)'
_computing_publication_material
;
SHELXTL (Sheldrick, 2008) and PLATON (Spek, 2009)
;
loop_
    _atom_site_type_symbol
    _atom_site_label
    _atom_site_fract_x
    _atom_site_fract_y
    _atom_site_fract_z
    _atom_site_U_iso_or_equiv
    _atom_site_adp_type
    _atom_site_calc_flag
    _atom_site_refinement_flags
    _atom_site_occupancy
    _atom_site_disorder_assembly
    _atom_site_disorder_group
    Cl Cl1 -0.17020(5) 0.245611(18) 0.84092(5) 0.03203(12) Uani d . 1 . .
    F F1 0.83364(15) -0.06367(4) 0.85393(14) 0.0396(3) Uani d . 1 . .
    N N1 0.30003(16) 0.28484(5) 0.56387(15) 0.0211(3) Uani d . 1 . .
    N N2 0.48193(15) 0.15134(5) 0.42869(15) 0.0202(3) Uani d . 1 . .
    N N3 0.59506(15) 0.11718(5) 0.45432(14) 0.0206(3) Uani d . 1 . .
    C C1 0.38175(18) 0.25044(6) 0.53450(17) 0.0197(3) Uani d . 1 . .
    C C2 0.19192(18) 0.27355(5) 0.62820(18) 0.0198(3) Uani d . 1 . .
    C C3 0.1078(2) 0.31116(6) 0.6618(2) 0.0263(3) Uani d . 1 . .
    H H3A 0.1269 0.3422 0.6396 0.032 Uiso calc R 1 . .
    C C4 -0.0011(2) 0.30245(6) 0.7265(2) 0.0278(4) Uani d . 1 . .
    H H4A -0.0551 0.3273 0.7494 0.033 Uiso calc R 1 . .
    C C5 -0.03054(19) 0.25528(6) 0.75826(19) 0.0235(3) Uani d . 1 . .
    C C6 0.04711(18) 0.21773(6) 0.72696(18) 0.0211(3) Uani d . 1 . .
    H H6A 0.0248 0.1870 0.7484 0.025 Uiso calc R 1 . .
    C C7 0.16176(16) 0.22620(5) 0.66153(16) 0.0174(3) Uani d . 1 . .
    C C8 0.25181(16) 0.18942(5) 0.62996(16) 0.0170(3) Uani d . 1 . .
    C C9 0.36189(17) 0.20185(5) 0.56766(16) 0.0173(3) Uani d . 1 . .
    C C10 0.23459(16) 0.13863(5) 0.66548(17) 0.0175(3) Uani d . 1 . .
    C C11 0.20683(18) 0.10451(6) 0.55481(18) 0.0218(3) Uani d . 1 . .
    H H11A 0.1874 0.1139 0.4584 0.026 Uiso calc R 1 . .
    C C12 0.20828(19) 0.05650(6) 0.5891(2) 0.0263(3) Uani d . 1 . .
    H H12A 0.1870 0.0340 0.5154 0.032 Uiso calc R 1 . .
    C C13 0.2413(2) 0.04223(6) 0.7329(2) 0.0274(4) Uani d . 1 . .
    H H13A 0.2470 0.0101 0.7558 0.033 Uiso calc R 1 . .
    C C14 0.26595(19) 0.07580(6) 0.8428(2) 0.0244(3) Uani d . 1 . .
    H H14A 0.2863 0.0661 0.9391 0.029 Uiso calc R 1 . .
    C C15 0.26037(17) 0.12397(6) 0.80953(18) 0.0201(3) Uani d . 1 . .
    H H15A 0.2738 0.1464 0.8833 0.024 Uiso calc R 1 . .
    C C16 0.47176(17) 0.16606(5) 0.55166(17) 0.0179(3) Uani d . 1 . .
    C C17 0.58110(18) 0.14337(6) 0.68073(17) 0.0230(3) Uani d . 1 . .
    H H17A 0.5326 0.1215 0.7301 0.028 Uiso calc R 1 . .
    H H17B 0.6342 0.1670 0.7494 0.028 Uiso calc R 1 . .
    C C18 0.68460(17) 0.11731(6) 0.60858(17) 0.0193(3) Uani d . 1 . .
    H H18A 0.7747 0.1360 0.6195 0.023 Uiso calc R 1 . .
    C C19 0.72498(17) 0.06821(6) 0.67002(17) 0.0194(3) Uani d . 1 . .
    C C20 0.86967(18) 0.05790(6) 0.74894(17) 0.0206(3) Uani d . 1 . .
    H H20A 0.9426 0.0809 0.7596 0.025 Uiso calc R 1 . .
    C C21 0.90692(19) 0.01333(6) 0.81253(18) 0.0235(3) Uani d . 1 . .
    H H21A 1.0037 0.0064 0.8656 0.028 Uiso calc R 1 . .
    C C22 0.7969(2) -0.01989(6) 0.7946(2) 0.0268(4) Uani d . 1 . .
    C C23 0.6518(2) -0.01129(7) 0.7168(2) 0.0320(4) Uani d . 1 . .
    H H23A 0.5797 -0.0346 0.7062 0.038 Uiso calc R 1 . .
    C C24 0.61669(19) 0.03317(7) 0.6547(2) 0.0276(4) Uani d . 1 . .
    H H24A 0.5195 0.0398 0.6021 0.033 Uiso calc R 1 . .
    C C25 0.65853(18) 0.10922(6) 0.34114(17) 0.0192(3) Uani d . 1 . .
    C C26 0.5758(2) 0.11696(7) 0.19626(19) 0.0267(3) Uani d . 1 . .
    H H26A 0.4805 0.1293 0.1751 0.032 Uiso calc R 1 . .
    C C27 0.6368(2) 0.10606(7) 0.0851(2) 0.0304(4) Uani d . 1 . .
    H H27A 0.5812 0.1110 -0.0107 0.037 Uiso calc R 1 . .
    C C28 0.7796(2) 0.08782(6) 0.1134(2) 0.0269(4) Uani d . 1 . .
    H H28A 0.8191 0.0805 0.0377 0.032 Uiso calc R 1 . .
    C C29 0.86119(19) 0.08080(6) 0.25647(18) 0.0216(3) Uani d . 1 . .
    H H29A 0.9571 0.0691 0.2768 0.026 Uiso calc R 1 . .
    C C30 0.80235(17) 0.09098(5) 0.37050(18) 0.0193(3) Uani d . 1 . .
    H H30A 0.8583 0.0857 0.4660 0.023 Uiso calc R 1 . .
    C C31 0.5017(2) 0.26415(6) 0.4675(2) 0.0254(3) Uani d . 1 . .
    H H31A 0.5007 0.2979 0.4539 0.038 Uiso calc R 1 . .
    H H31B 0.4851 0.2486 0.3753 0.038 Uiso calc R 1 . .
    H H31C 0.5961 0.2547 0.5307 0.038 Uiso calc R 1 . .
loop_
    _atom_site_aniso_label
    _atom_site_aniso_U_11
    _atom_site_aniso_U_22
    _atom_site_aniso_U_33
    _atom_site_aniso_U_12
    _atom_site_aniso_U_13
    _atom_site_aniso_U_23
    Cl1 0.0240(2) 0.0383(3) 0.0390(3) 0.00459(17) 0.01745(18) -0.00127(19)
    F1 0.0510(8) 0.0263(6) 0.0492(7) 0.0099(5) 0.0267(6) 0.0157(5)
    N1 0.0244(6) 0.0182(6) 0.0218(6) 0.0019(5) 0.0085(5) 0.0027(5)
    N2 0.0189(6) 0.0219(6) 0.0206(6) 0.0059(5) 0.0070(5) 0.0023(5)
    N3 0.0203(6) 0.0259(7) 0.0159(6) 0.0081(5) 0.0057(5) 0.0012(5)
    C1 0.0216(7) 0.0195(7) 0.0187(7) 0.0014(5) 0.0072(6) 0.0028(5)
    C2 0.0222(7) 0.0161(7) 0.0218(7) 0.0020(5) 0.0075(6) 0.0007(5)
    C3 0.0319(9) 0.0167(7) 0.0335(9) 0.0054(6) 0.0145(7) 0.0009(6)
    C4 0.0307(9) 0.0219(8) 0.0334(9) 0.0078(7) 0.0134(7) -0.0018(7)
    C5 0.0207(7) 0.0267(8) 0.0252(8) 0.0046(6) 0.0097(6) -0.0012(6)
    C6 0.0200(7) 0.0202(7) 0.0244(7) 0.0023(6) 0.0085(6) 0.0005(6)
    C7 0.0175(6) 0.0156(6) 0.0196(7) 0.0026(5) 0.0061(5) 0.0004(5)
    C8 0.0170(6) 0.0159(6) 0.0181(6) 0.0012(5) 0.0048(5) -0.0009(5)
    C9 0.0180(6) 0.0176(6) 0.0166(6) 0.0037(5) 0.0054(5) 0.0014(5)
    C10 0.0160(6) 0.0142(6) 0.0231(7) -0.0003(5) 0.0070(5) -0.0025(5)
    C11 0.0202(7) 0.0220(7) 0.0231(7) -0.0013(6) 0.0058(6) -0.0048(6)
    C12 0.0242(8) 0.0200(7) 0.0365(9) -0.0059(6) 0.0117(7) -0.0105(7)
    C13 0.0268(8) 0.0172(7) 0.0422(10) -0.0036(6) 0.0162(8) -0.0012(7)
    C14 0.0259(8) 0.0209(7) 0.0288(8) -0.0012(6) 0.0115(7) 0.0039(6)
    C15 0.0211(7) 0.0181(7) 0.0229(7) -0.0018(6) 0.0091(6) -0.0020(6)
    C16 0.0171(6) 0.0179(7) 0.0196(7) 0.0021(5) 0.0065(5) 0.0009(5)
    C17 0.0227(7) 0.0287(8) 0.0171(7) 0.0083(6) 0.0051(6) -0.0009(6)
    C18 0.0174(6) 0.0227(7) 0.0175(7) 0.0032(5) 0.0043(5) -0.0001(6)
    C19 0.0188(7) 0.0231(7) 0.0176(7) 0.0027(6) 0.0072(5) 0.0009(5)
    C20 0.0200(7) 0.0234(7) 0.0184(7) 0.0021(6) 0.0053(6) -0.0001(6)
    C21 0.0247(8) 0.0261(8) 0.0199(7) 0.0054(6) 0.0064(6) 0.0030(6)
    C22 0.0352(9) 0.0229(8) 0.0267(8) 0.0055(7) 0.0157(7) 0.0071(6)
    C23 0.0297(9) 0.0296(9) 0.0397(10) -0.0053(7) 0.0146(8) 0.0029(8)
    C24 0.0199(7) 0.0304(9) 0.0320(9) -0.0005(7) 0.0066(7) 0.0016(7)
    C25 0.0217(7) 0.0191(7) 0.0185(7) 0.0020(5) 0.0086(6) -0.0007(5)
    C26 0.0256(8) 0.0335(9) 0.0216(8) 0.0065(7) 0.0076(6) 0.0012(7)
    C27 0.0329(9) 0.0391(10) 0.0201(8) 0.0052(8) 0.0088(7) 0.0013(7)
    C28 0.0338(9) 0.0268(8) 0.0256(8) 0.0018(7) 0.0170(7) -0.0025(7)
    C29 0.0239(7) 0.0179(7) 0.0261(8) 0.0006(6) 0.0122(6) -0.0013(6)
    C30 0.0193(7) 0.0179(7) 0.0219(7) 0.0010(5) 0.0082(6) -0.0009(5)
    C31 0.0261(8) 0.0247(8) 0.0291(8) 0.0012(6) 0.0137(7) 0.0054(7)
_geom_special_details
;
All e.s.d.'s (except the e.s.d. in the dihedral angle between two l.s. planes)
are estimated using the full covariance matrix. The cell e.s.d.'s are taken
into account individually in the estimation of e.s.d.'s in distances, angles
and torsion angles; correlations between e.s.d.'s in cell parameters are only
used when they are defined by crystal symmetry. An approximate (isotropic)
treatment of cell e.s.d.'s is used for estimating e.s.d.'s involving l.s.
planes.
;
loop_
    _geom_bond_atom_site_label_1
    _geom_bond_atom_site_label_2
    _geom_bond_site_symmetry_2
    _geom_bond_distance
    _geom_bond_publ_flag
    Cl1 C5 . 1.7429(17) ?
    F1 C22 . 1.363(2) ?
    N1 C1 . 1.319(2) ?
    N1 C2 . 1.372(2) ?
    N2 C16 . 1.281(2) ?
    N2 N3 . 1.4062(18) ?
    N3 C25 . 1.4009(19) ?
    N3 C18 . 1.480(2) ?
    C1 C9 . 1.432(2) ?
    C1 C31 . 1.503(2) ?
    C2 C3 . 1.417(2) ?
    C2 C7 . 1.421(2) ?
    C3 C4 . 1.366(2) ?
    C3 H3A . 0.9300 ?
    C4 C5 . 1.411(3) ?
    C4 H4A . 0.9300 ?
    C5 C6 . 1.369(2) ?
    C6 C7 . 1.418(2) ?
    C6 H6A . 0.9300 ?
    C7 C8 . 1.427(2) ?
    C8 C9 . 1.384(2) ?
    C8 C10 . 1.493(2) ?
    C9 C16 . 1.486(2) ?
    C10 C15 . 1.397(2) ?
    C10 C11 . 1.402(2) ?
    C11 C12 . 1.393(2) ?
    C11 H11A . 0.9300 ?
    C12 C13 . 1.386(3) ?
    C12 H12A . 0.9300 ?
    C13 C14 . 1.387(3) ?
    C13 H13A . 0.9300 ?
    C14 C15 . 1.393(2) ?
    C14 H14A . 0.9300 ?
    C15 H15A . 0.9300 ?
    C16 C17 . 1.509(2) ?
    C17 C18 . 1.536(2) ?
    C17 H17A . 0.9700 ?
    C17 H17B . 0.9700 ?
    C18 C19 . 1.511(2) ?
    C18 H18A . 0.9800 ?
    C19 C20 . 1.389(2) ?
    C19 C24 . 1.399(2) ?
    C20 C21 . 1.398(2) ?
    C20 H20A . 0.9300 ?
    C21 C22 . 1.372(3) ?
    C21 H21A . 0.9300 ?
    C22 C23 . 1.380(3) ?
    C23 C24 . 1.387(3) ?
    C23 H23A . 0.9300 ?
    C24 H24A . 0.9300 ?
    C25 C30 . 1.402(2) ?
    C25 C26 . 1.404(2) ?
    C26 C27 . 1.385(2) ?
    C26 H26A . 0.9300 ?
    C27 C28 . 1.393(3) ?
    C27 H27A . 0.9300 ?
    C28 C29 . 1.384(3) ?
    C28 H28A . 0.9300 ?
    C29 C30 . 1.392(2) ?
    C29 H29A . 0.9300 ?
    C30 H30A . 0.9300 ?
    C31 H31A . 0.9600 ?
    C31 H31B . 0.9600 ?
    C31 H31C . 0.9600 ?
loop_
    _geom_angle_atom_site_label_1
    _geom_angle_atom_site_label_2
    _geom_angle_atom_site_label_3
    _geom_angle_site_symmetry_1
    _geom_angle_site_symmetry_3
    _geom_angle
    _geom_angle_publ_flag
    C1 N1 C2 . . 118.69(14) ?
    C16 N2 N3 . . 108.31(13) ?
    C25 N3 N2 . . 116.45(12) ?
    C25 N3 C18 . . 121.92(13) ?
    N2 N3 C18 . . 111.12(12) ?
    N1 C1 C9 . . 122.37(14) ?
    N1 C1 C31 . . 117.34(14) ?
    C9 C1 C31 . . 120.26(14) ?
    N1 C2 C3 . . 117.73(14) ?
    N1 C2 C7 . . 122.82(14) ?
    C3 C2 C7 . . 119.45(15) ?
    C4 C3 C2 . . 120.78(16) ?
    C4 C3 H3A . . 119.6 ?
    C2 C3 H3A . . 119.6 ?
    C3 C4 C5 . . 119.22(15) ?
    C3 C4 H4A . . 120.4 ?
    C5 C4 H4A . . 120.4 ?
    C6 C5 C4 . . 122.13(15) ?
    C6 C5 Cl1 . . 120.01(14) ?
    C4 C5 Cl1 . . 117.86(12) ?
    C5 C6 C7 . . 119.37(15) ?
    C5 C6 H6A . . 120.3 ?
    C7 C6 H6A . . 120.3 ?
    C6 C7 C2 . . 119.04(14) ?
    C6 C7 C8 . . 123.17(14) ?
    C2 C7 C8 . . 117.77(13) ?
    C9 C8 C7 . . 118.24(14) ?
    C9 C8 C10 . . 119.10(13) ?
    C7 C8 C10 . . 122.63(13) ?
    C8 C9 C1 . . 120.07(14) ?
    C8 C9 C16 . . 120.27(14) ?
    C1 C9 C16 . . 119.23(13) ?
    C15 C10 C11 . . 119.28(14) ?
    C15 C10 C8 . . 120.74(13) ?
    C11 C10 C8 . . 119.67(14) ?
    C12 C11 C10 . . 120.08(16) ?
    C12 C11 H11A . . 120.0 ?
    C10 C11 H11A . . 120.0 ?
    C13 C12 C11 . . 120.18(16) ?
    C13 C12 H12A . . 119.9 ?
    C11 C12 H12A . . 119.9 ?
    C12 C13 C14 . . 120.02(16) ?
    C12 C13 H13A . . 120.0 ?
    C14 C13 H13A . . 120.0 ?
    C13 C14 C15 . . 120.30(16) ?
    C13 C14 H14A . . 119.8 ?
    C15 C14 H14A . . 119.8 ?
    C14 C15 C10 . . 120.02(15) ?
    C14 C15 H15A . . 120.0 ?
    C10 C15 H15A . . 120.0 ?
    N2 C16 C9 . . 123.64(14) ?
    N2 C16 C17 . . 113.94(13) ?
    C9 C16 C17 . . 122.42(13) ?
    C16 C17 C18 . . 101.86(12) ?
    C16 C17 H17A . . 111.4 ?
    C18 C17 H17A . . 111.4 ?
    C16 C17 H17B . . 111.4 ?
    C18 C17 H17B . . 111.4 ?
    H17A C17 H17B . . 109.3 ?
    N3 C18 C19 . . 113.35(13) ?
    N3 C18 C17 . . 101.44(12) ?
    C19 C18 C17 . . 112.60(13) ?
    N3 C18 H18A . . 109.7 ?
    C19 C18 H18A . . 109.7 ?
    C17 C18 H18A . . 109.7 ?
    C20 C19 C24 . . 118.88(16) ?
    C20 C19 C18 . . 120.24(14) ?
    C24 C19 C18 . . 120.81(14) ?
    C19 C20 C21 . . 120.77(16) ?
    C19 C20 H20A . . 119.6 ?
    C21 C20 H20A . . 119.6 ?
    C22 C21 C20 . . 118.24(16) ?
    C22 C21 H21A . . 120.9 ?
    C20 C21 H21A . . 120.9 ?
    F1 C22 C21 . . 118.29(17) ?
    F1 C22 C23 . . 118.68(17) ?
    C21 C22 C23 . . 123.02(17) ?
    C22 C23 C24 . . 117.98(17) ?
    C22 C23 H23A . . 121.0 ?
    C24 C23 H23A . . 121.0 ?
    C23 C24 C19 . . 121.11(17) ?
    C23 C24 H24A . . 119.4 ?
    C19 C24 H24A . . 119.4 ?
    N3 C25 C30 . . 120.43(14) ?
    N3 C25 C26 . . 120.27(14) ?
    C30 C25 C26 . . 119.21(14) ?
    C27 C26 C25 . . 119.55(16) ?
    C27 C26 H26A . . 120.2 ?
    C25 C26 H26A . . 120.2 ?
    C26 C27 C28 . . 121.60(17) ?
    C26 C27 H27A . . 119.2 ?
    C28 C27 H27A . . 119.2 ?
    C29 C28 C27 . . 118.55(15) ?
    C29 C28 H28A . . 120.7 ?
    C27 C28 H28A . . 120.7 ?
    C28 C29 C30 . . 121.20(16) ?
    C28 C29 H29A . . 119.4 ?
    C30 C29 H29A . . 119.4 ?
    C29 C30 C25 . . 119.88(15) ?
    C29 C30 H30A . . 120.1 ?
    C25 C30 H30A . . 120.1 ?
    C1 C31 H31A . . 109.5 ?
    C1 C31 H31B . . 109.5 ?
    H31A C31 H31B . . 109.5 ?
    C1 C31 H31C . . 109.5 ?
    H31A C31 H31C . . 109.5 ?
    H31B C31 H31C . . 109.5 ?
loop_
    _geom_torsion_atom_site_label_1
    _geom_torsion_atom_site_label_2
    _geom_torsion_atom_site_label_3
    _geom_torsion_atom_site_label_4
    _geom_torsion_site_symmetry_1
    _geom_torsion_site_symmetry_2
    _geom_torsion_site_symmetry_3
    _geom_torsion_site_symmetry_4
    _geom_torsion
    _geom_torsion_publ_flag
    C16 N2 N3 C25 . . . . -158.10(14) ?
    C16 N2 N3 C18 . . . . -12.48(18) ?
    C2 N1 C1 C9 . . . . -0.2(2) ?
    C2 N1 C1 C31 . . . . -178.48(15) ?
    C1 N1 C2 C3 . . . . 178.56(16) ?
    C1 N1 C2 C7 . . . . -1.5(2) ?
    N1 C2 C3 C4 . . . . -179.70(17) ?
    C7 C2 C3 C4 . . . . 0.4(3) ?
    C2 C3 C4 C5 . . . . -0.8(3) ?
    C3 C4 C5 C6 . . . . 0.3(3) ?
    C3 C4 C5 Cl1 . . . . 179.96(15) ?
    C4 C5 C6 C7 . . . . 0.5(3) ?
    Cl1 C5 C6 C7 . . . . -179.14(13) ?
    C5 C6 C7 C2 . . . . -0.8(2) ?
    C5 C6 C7 C8 . . . . 177.67(15) ?
    N1 C2 C7 C6 . . . . -179.49(15) ?
    C3 C2 C7 C6 . . . . 0.4(2) ?
    N1 C2 C7 C8 . . . . 1.9(2) ?
    C3 C2 C7 C8 . . . . -178.16(15) ?
    C6 C7 C8 C9 . . . . -179.16(15) ?
    C2 C7 C8 C9 . . . . -0.6(2) ?
    C6 C7 C8 C10 . . . . -1.0(2) ?
    C2 C7 C8 C10 . . . . 177.52(14) ?
    C7 C8 C9 C1 . . . . -0.9(2) ?
    C10 C8 C9 C1 . . . . -179.15(14) ?
    C7 C8 C9 C16 . . . . 171.44(14) ?
    C10 C8 C9 C16 . . . . -6.8(2) ?
    N1 C1 C9 C8 . . . . 1.4(2) ?
    C31 C1 C9 C8 . . . . 179.67(15) ?
    N1 C1 C9 C16 . . . . -171.04(15) ?
    C31 C1 C9 C16 . . . . 7.2(2) ?
    C9 C8 C10 C15 . . . . 114.82(17) ?
    C7 C8 C10 C15 . . . . -63.3(2) ?
    C9 C8 C10 C11 . . . . -58.7(2) ?
    C7 C8 C10 C11 . . . . 123.13(16) ?
    C15 C10 C11 C12 . . . . -1.4(2) ?
    C8 C10 C11 C12 . . . . 172.27(14) ?
    C10 C11 C12 C13 . . . . -1.8(2) ?
    C11 C12 C13 C14 . . . . 3.1(3) ?
    C12 C13 C14 C15 . . . . -1.2(3) ?
    C13 C14 C15 C10 . . . . -2.1(2) ?
    C11 C10 C15 C14 . . . . 3.3(2) ?
    C8 C10 C15 C14 . . . . -170.26(14) ?
    N3 N2 C16 C9 . . . . -178.89(14) ?
    N3 N2 C16 C17 . . . . 0.53(19) ?
    C8 C9 C16 N2 . . . . 114.72(18) ?
    C1 C9 C16 N2 . . . . -72.8(2) ?
    C8 C9 C16 C17 . . . . -64.7(2) ?
    C1 C9 C16 C17 . . . . 107.78(18) ?
    N2 C16 C17 C18 . . . . 10.63(19) ?
    C9 C16 C17 C18 . . . . -169.94(14) ?
    C25 N3 C18 C19 . . . . -77.43(18) ?
    N2 N3 C18 C19 . . . . 139.13(13) ?
    C25 N3 C18 C17 . . . . 161.61(15) ?
    N2 N3 C18 C17 . . . . 18.17(17) ?
    C16 C17 C18 N3 . . . . -16.11(16) ?
    C16 C17 C18 C19 . . . . -137.59(14) ?
    N3 C18 C19 C20 . . . . 132.50(15) ?
    C17 C18 C19 C20 . . . . -113.06(16) ?
    N3 C18 C19 C24 . . . . -50.6(2) ?
    C17 C18 C19 C24 . . . . 63.8(2) ?
    C24 C19 C20 C21 . . . . -0.2(2) ?
    C18 C19 C20 C21 . . . . 176.76(14) ?
    C19 C20 C21 C22 . . . . 0.1(2) ?
    C20 C21 C22 F1 . . . . 178.66(14) ?
    C20 C21 C22 C23 . . . . 0.0(3) ?
    F1 C22 C23 C24 . . . . -178.82(16) ?
    C21 C22 C23 C24 . . . . -0.2(3) ?
    C22 C23 C24 C19 . . . . 0.2(3) ?
    C20 C19 C24 C23 . . . . 0.0(3) ?
    C18 C19 C24 C23 . . . . -176.91(16) ?
    N2 N3 C25 C30 . . . . 155.63(15) ?
    C18 N3 C25 C30 . . . . 14.0(2) ?
    N2 N3 C25 C26 . . . . -27.9(2) ?
    C18 N3 C25 C26 . . . . -169.55(16) ?
    N3 C25 C26 C27 . . . . -175.89(17) ?
    C30 C25 C26 C27 . . . . 0.6(3) ?
    C25 C26 C27 C28 . . . . -0.5(3) ?
    C26 C27 C28 C29 . . . . -0.3(3) ?
    C27 C28 C29 C30 . . . . 0.9(3) ?
    C28 C29 C30 C25 . . . . -0.8(2) ?
    N3 C25 C30 C29 . . . . 176.51(15) ?
    C26 C25 C30 C29 . . . . 0.0(2) ?
loop_
    _geom_hbond_atom_site_label_D
    _geom_hbond_atom_site_label_H
    _geom_hbond_atom_site_label_A
    _geom_hbond_site_symmetry_A
    _geom_hbond_distance_DH
    _geom_hbond_distance_HA
    _geom_hbond_distance_DA
    _geom_hbond_angle_DHA
    _geom_hbond_publ_flag
    C15 H15A N1 4_566 0.93 2.57 3.493(2) 173 yes
    C17 H17A Cg1 1_555 0.97 2.86 3.6307(19) 137 yes
    C31 H31B Cg2 4_554 0.96 2.86 3.584(2) 133 yes
