# Supplementary material for: 6-Chloro-3-[5-(4-fluoro­phen­yl)-1-phenyl-4,5-dihydro-1H-pyrazol-3-yl]-2-methyl-4-phenyl­quinoline
Source: Acta Crystallogr Sect E Struct Rep Online. 2010 Jan 9;66(Pt 2):o304. doi: 10.1107/S1600536810000218 (PMC2979872; doi:10.1107/S1600536810000218)
Supplement: Supplementary file 2 [file e-66-0o304-Isup2.hkl]

# 
# h,k,l, Fc-squared, Fo-squared, sigma(Fo-squared) and status flag 
# 
data_I
_shelx_title ' fpppam  in P2(1)/c (100K)' 
_shelx_refln_list_code          4 
_shelx_F_calc_maximum      292.76 
_exptl_crystal_F_000      1024.00 
_reflns_d_resolution_high  0.6585 
 
loop_ 
 _symmetry_equiv_pos_as_xyz 
 'x, y, z' 
 '-x, y+1/2, -z+1/2' 
 '-x, -y, -z' 
 'x, -y-1/2, z-1/2' 
 
_cell_length_a     9.4303 
_cell_length_b    28.2155 
_cell_length_c     9.6028 
_cell_angle_alpha  90.000 
_cell_angle_beta  106.636 
_cell_angle_gamma  90.000 
 
_shelx_F_squared_multiplier     1.000 
 
loop_ 
 _refln_index_h 
 _refln_index_k 
 _refln_index_l 
 _refln_F_squared_calc 
 _refln_F_squared_meas 
 _refln_F_squared_sigma 
 _refln_observed_status 
   1   0   0      232.18      353.31      5.52 o 
   2   0   0    22799.61    29381.29    299.59 o 
   3   0   0     9926.14    11633.28    117.62 o 
   4   0   0       76.51      133.85      2.86 o 
   5   0   0     4679.39     5782.34     56.84 o 
   6   0   0     1677.50     1902.39     17.95 o 
   7   0   0      124.03      163.01      8.09 o 
   8   0   0      128.84      184.76      9.39 o 
   9   0   0      621.15      696.73     25.76 o 
  10   0   0        4.13        8.96      5.37 o 
  11   0   0       22.48       27.79      6.59 o 
  12   0   0       76.27       71.31      9.02 o 
  13   0   0       56.05       79.19      9.99 o 
   1   1   0     2527.40     3113.59     34.09 o 
   2   1   0      169.20      168.59      2.21 o 
   3   1   0     4186.03     5207.74     34.58 o 
   4   1   0      771.71      793.33      7.01 o 
   5   1   0     1961.71     2413.93     17.00 o 
   6   1   0       64.34       70.17      2.07 o 
   7   1   0      409.51      408.53      8.56 o 
   8   1   0      969.23     1045.54     16.26 o 
   9   1   0      482.16      525.85     11.33 o 
  10   1   0      163.69      163.54      7.20 o 
  11   1   0      186.76      180.72      8.09 o 
  12   1   0       45.66       52.97      7.69 o 
  13   1   0       39.60       34.11      5.84 o 
   1   2   0       33.35       82.11      1.19 o 
   2   2   0    10505.65    12956.21    103.97 o 
   3   2   0       74.23       53.30      2.14 o 
   4   2   0      380.23      420.07      4.53 o 
   5   2   0       25.18       31.51      1.52 o 
   6   2   0     2865.39     3237.68     24.87 o 
   7   2   0      177.42      180.03      6.58 o 
   8   2   0      115.38      118.00      5.44 o 
   9   2   0     1289.29     1254.71     19.13 o 
  10   2   0       14.50       15.17      3.92 o 
  11   2   0       41.61       33.16      4.96 o 
  12   2   0      166.86      164.28      8.35 o 
  13   2   0       11.99       14.43      5.24 o 
   1   3   0     5173.50     6204.20     46.92 o 
   2   3   0    14435.30    16681.76    147.19 o 
   3   3   0    11282.56    13693.25     97.48 o 
   4   3   0     2666.85     3042.62     22.83 o 
   5   3   0      423.48      764.03      7.36 o 
   6   3   0       51.25       75.28      3.21 o 
   7   3   0      859.03      846.77     11.34 o 
   8   3   0       25.11        9.51      3.00 o 
   9   3   0       34.66       52.75      4.68 o 
  10   3   0      198.56      202.55      7.86 o 
  11   3   0      141.23      173.72      8.48 o 
  12   3   0       41.72       41.43      5.51 o 
  13   3   0      262.96      313.47     12.47 o 
   0   4   0      530.76      617.31      6.83 o 
   1   4   0    18465.79    21824.79    157.30 o 
   2   4   0      365.91      568.83      5.21 o 
   3   4   0      543.63      647.60      6.18 o 
   4   4   0     1123.52     1343.13     10.70 o 
   5   4   0      252.63      277.66      3.81 o 
   6   4   0     3243.05     3611.76     30.96 o 
   7   4   0       22.53       26.15      2.56 o 
   8   4   0       60.65       66.71      4.98 o 
   9   4   0     1305.12     1253.67     19.09 o 
  10   4   0        2.51       11.68      3.78 o 
  11   4   0      420.84      431.48     11.51 o 
  12   4   0        1.09        5.94      4.31 o 
  13   4   0       32.34       43.69      8.06 o 
   1   5   0      160.02      208.75      2.64 o 
   2   5   0     8025.13    10110.72     72.40 o 
   3   5   0       37.94       37.84      1.41 o 
   4   5   0        0.55        0.30      0.89 o 
   5   5   0       36.56       48.53      2.24 o 
   6   5   0      873.87     1049.14     10.90 o 
   7   5   0      109.40      138.44      4.60 o 
   8   5   0        2.72        4.22      3.14 o 
   9   5   0      931.28      916.43     15.67 o 
  10   5   0      325.96      288.59      9.08 o 
  11   5   0       16.74       22.06      4.63 o 
  12   5   0        0.41       -1.18      4.21 o 
  13   5   0      122.60      113.70     12.50 o 
   0   6   0    36460.63    42902.37    403.74 o 
   1   6   0     4893.99     6311.03     48.71 o 
   2   6   0    13460.99    16283.16    109.73 o 
   3   6   0     5061.64     5733.51     41.15 o 
   4   6   0      688.85      711.62      6.78 o 
   5   6   0     3117.79     3801.26     27.62 o 
   6   6   0     2478.97     2713.53     23.53 o 
   7   6   0      391.68      422.10      7.76 o 
   8   6   0      608.00      670.04     13.72 o 
   9   6   0     1356.29     1398.39     23.07 o 
  10   6   0       10.15        9.49      3.74 o 
  11   6   0        3.74        5.73      3.95 o 
  12   6   0        5.02        7.30      4.52 o 
  13   6   0       42.62       52.66     10.23 o 
   1   7   0    21733.94    25345.82    190.29 o 
   2   7   0       28.55       31.94      1.26 o 
   3   7   0       85.29       73.68      1.68 o 
   4   7   0     1974.99     1997.37     21.43 o 
   5   7   0      214.10      182.27      3.05 o 
   6   7   0       50.26       64.55      3.15 o 
   7   7   0     1563.22     1571.99     18.52 o 
   8   7   0        5.02        7.73      3.36 o 
   9   7   0       18.23       29.61      4.52 o 
  10   7   0       32.50       22.71      4.27 o 
  11   7   0      165.91      162.00      7.77 o 
  12   7   0       14.28       23.01      5.57 o 
  13   7   0      246.15      233.44     15.77 o 
   0   8   0     6879.26     7903.03     79.01 o 
   1   8   0     8024.14     9265.21     67.79 o 
   2   8   0      530.16      567.02      5.29 o 
   3   8   0        9.49       30.75      1.27 o 
   4   8   0      954.17     1323.27     11.41 o 
   5   8   0     1660.67     1937.99     18.55 o 
   6   8   0      369.19      378.54      6.67 o 
   7   8   0      216.58      239.06      6.06 o 
   8   8   0      919.03      858.61     16.11 o 
   9   8   0      288.51      326.20     10.23 o 
  10   8   0       23.42       24.28      4.18 o 
  11   8   0       11.60       10.96      4.58 o 
  12   8   0      392.91      401.24     21.95 o 
  13   8   0        0.06        2.11      8.92 o 
   1   9   0      145.61      209.91      2.84 o 
   2   9   0       10.81        2.39      0.83 o 
   3   9   0     3249.55     4021.40     30.41 o 
   4   9   0       46.35      147.41      3.02 o 
   5   9   0      431.20      528.27      6.13 o 
   6   9   0       17.02       15.80      1.77 o 
   7   9   0      192.64      200.08      6.06 o 
   8   9   0     1150.57     1150.33     19.51 o 
   9   9   0      183.40      202.62      8.32 o 
  10   9   0      126.62      128.59      8.36 o 
  11   9   0       89.88      110.41      7.53 o 
  12   9   0      132.65      116.05     11.66 o 
  13   9   0      182.49      200.14     22.84 o 
   0  10   0      537.69      612.90      7.78 o 
   1  10   0      170.60      302.03      3.59 o 
   2  10   0      251.03      369.25      4.22 o 
   3  10   0    11136.47    12866.99     88.86 o 
   4  10   0      216.78      278.76      3.74 o 
   5  10   0      106.99      137.86      3.41 o 
   6  10   0      368.41      393.44      8.11 o 
   7  10   0      311.07      266.85      7.72 o 
   8  10   0        6.52        8.26      3.82 o 
   9  10   0     1471.88     1457.62     27.06 o 
  10  10   0       36.78       41.09      7.10 o 
  11  10   0       45.57       53.48      6.08 o 
  12  10   0       46.28       58.55     11.71 o 
  13  10   0       77.34       84.35     13.79 o 
   1  11   0     1771.10     2236.88     17.19 o 
   2  11   0     8575.38     9991.22     69.44 o 
   3  11   0     2464.18     2903.46     22.73 o 
   4  11   0       26.53       43.43      1.87 o 
   5  11   0       36.31       26.24      1.95 o 
   6  11   0       61.82       61.17      3.99 o 
   7  11   0      253.40      291.26      9.94 o 
   8  11   0      582.41      589.61     15.10 o 
   9  11   0       49.80       42.65      7.98 o 
  10  11   0        0.17        7.14      4.62 o 
  11  11   0      100.97       76.82      7.35 o 
  12  11   0      199.87      236.04     20.61 o 
  13  11   0       47.20       42.85     27.15 o 
   0  12   0      226.43      202.21      4.50 o 
   1  12   0     1817.49     1929.62     15.89 o 
   2  12   0       77.54      179.47      3.33 o 
   3  12   0     6179.25     7333.91     62.00 o 
   4  12   0       46.96       36.24      1.78 o 
   5  12   0        0.92        3.60      1.55 o 
   6  12   0     1657.83     1776.88     22.17 o 
   7  12   0       34.59       32.91      3.55 o 
   8  12   0       23.68       19.33      4.19 o 
   9  12   0      426.22      424.33     22.99 o 
  10  12   0        2.36        2.70      3.59 o 
  11  12   0      225.42      245.44     13.20 o 
  12  12   0        0.34        0.39      8.19 o 
  13  12   0        9.36       24.49     13.03 o 
   1  13   0     8197.22     9357.58     74.90 o 
   2  13   0     3727.99     4482.57     35.28 o 
   3  13   0      459.46      537.45      6.18 o 
   4  13   0      179.64      190.23      3.55 o 
   5  13   0      265.99      252.59      4.70 o 
   6  13   0      665.19      713.52     11.91 o 
   7  13   0      923.57      943.62     16.97 o 
   8  13   0      145.10      168.43      7.75 o 
   9  13   0        0.02       -1.40      4.05 o 
  10  13   0      147.23      177.08     11.13 o 
  11  13   0      126.59      145.88     14.46 o 
  12  13   0       10.36       11.12      8.90 o 
  13  13   0       39.58       38.63     11.37 o 
   0  14   0      373.18      259.47      5.50 o 
   1  14   0      728.92      913.47      8.89 o 
   2  14   0      142.15      261.11      4.13 o 
   3  14   0        0.43        1.37      1.14 o 
   4  14   0      980.39     1111.20     10.69 o 
   5  14   0     1529.87     1598.20     16.59 o 
   6  14   0      193.76      168.90      6.21 o 
   7  14   0      255.08      270.30      8.12 o 
   8  14   0        0.41       -0.36      3.91 o 
   9  14   0        4.54       -2.79     11.66 o 
  10  14   0        5.58        2.62      5.20 o 
  11  14   0       19.68       24.59      9.55 o 
  12  14   0       56.94       75.53     13.09 o 
   1  15   0     1201.52     1315.26     11.94 o 
   2  15   0     1016.37     1194.79     11.14 o 
   3  15   0      374.52      436.65      5.64 o 
   4  15   0        8.53       33.55      1.99 o 
   5  15   0      583.68      672.92     10.42 o 
   6  15   0        6.96        7.21      2.83 o 
   7  15   0     2957.65     3001.68     41.48 o 
   8  15   0      501.14      459.67     26.39 o 
   9  15   0        3.14        1.33      6.88 o 
  10  15   0       52.63       47.24      7.93 o 
  11  15   0       47.22       49.81     11.26 o 
  12  15   0        9.53       17.63      9.66 o 
   0  16   0     3782.36     4344.47     49.59 o 
   1  16   0      818.56      861.48      9.17 o 
   2  16   0      391.45      551.08      6.50 o 
   3  16   0        4.94        3.67      1.36 o 
   4  16   0      468.46      558.05      7.80 o 
   5  16   0       34.71       59.59      3.59 o 
   6  16   0        0.62        0.62      2.92 o 
   7  16   0     1035.47     1075.92     19.87 o 
   8  16   0      159.33      179.56     10.41 o 
   9  16   0       60.42       51.43      7.29 o 
  10  16   0       86.31      118.75     22.13 o 
  11  16   0       87.83      101.32     13.82 o 
  12  16   0      284.54      360.40     22.15 o 
   1  17   0       67.03       68.18      3.08 o 
   2  17   0     3932.11     4345.04     35.14 o 
   3  17   0       30.90       37.79      2.60 o 
   4  17   0      554.22      578.65      8.85 o 
   5  17   0       60.29       61.08      4.18 o 
   6  17   0      154.02      159.75      7.20 o 
   7  17   0     1708.10     1805.53     31.55 o 
   8  17   0      468.89      443.20     14.66 o 
   9  17   0      177.18      190.19     11.37 o 
  10  17   0       46.41       29.75      9.76 o 
  11  17   0       25.63       26.25     10.07 o 
  12  17   0       63.45       96.03     20.55 o 
   0  18   0      213.69      197.38      6.61 o 
   1  18   0      592.20      685.35      8.11 o 
   2  18   0       37.71       49.03      2.95 o 
   3  18   0       88.02       81.57      3.26 o 
   4  18   0      101.19      110.81      4.14 o 
   5  18   0      639.67      612.98     11.90 o 
   6  18   0      126.48      149.45      8.08 o 
   7  18   0       12.90       31.71      5.50 o 
   8  18   0      560.81      500.73     14.94 o 
   9  18   0       59.96       75.87      9.96 o 
  10  18   0       18.26       18.42      9.03 o 
  11  18   0       94.84      105.49     14.41 o 
  12  18   0       64.38       34.11     14.75 o 
   1  19   0     1098.36     1203.16     13.73 o 
   2  19   0     3489.30     3814.72     34.83 o 
   3  19   0      367.30      411.84      7.45 o 
   4  19   0     2163.70     2238.21     25.31 o 
   5  19   0      465.12      440.80     12.14 o 
   6  19   0      419.02      405.93     14.33 o 
   7  19   0     2491.90     2460.94     40.29 o 
   8  19   0      442.28      453.61     14.45 o 
   9  19   0       55.60       60.07     13.69 o 
  10  19   0      202.27      193.35     19.74 o 
  11  19   0        1.75      -14.50     14.50 o 
  12  19   0       46.00       59.93     17.60 o 
   0  20   0      343.38      438.67     11.54 o 
   1  20   0        2.58        8.92      1.89 o 
   2  20   0      258.89      306.39      7.89 o 
   3  20   0       15.38       18.01      2.00 o 
   4  20   0      146.95      184.67      5.69 o 
   5  20   0      611.12      642.37     17.86 o 
   6  20   0      514.78      563.90     14.83 o 
   7  20   0      279.50      288.36     11.40 o 
   8  20   0       90.82       80.80      7.64 o 
   9  20   0       86.51       65.49     22.14 o 
  10  20   0        0.03        6.66      9.86 o 
  11  20   0       15.00       22.44     14.62 o 
  12  20   0        0.17       -1.74     12.73 o 
   1  21   0      193.37      163.20      5.24 o 
   2  21   0      497.73      483.38      8.93 o 
   3  21   0        4.95        2.59      2.17 o 
   4  21   0      183.08      195.45      8.68 o 
   5  21   0       38.68       43.28      5.94 o 
   6  21   0      299.84      262.57     16.69 o 
   7  21   0       30.59       26.76      5.18 o 
   8  21   0      497.99      517.17     15.89 o 
   9  21   0        1.34       12.28      8.51 o 
  10  21   0        0.42        9.01     11.01 o 
  11  21   0      425.94      409.38     31.78 o 
   0  22   0     2382.53     2375.99     38.00 o 
   1  22   0      413.54      456.78      8.85 o 
   2  22   0      118.43      156.04      5.35 o 
   3  22   0      399.66      394.13      8.74 o 
   4  22   0      582.46      611.33     14.89 o 
   5  22   0        3.51        3.99      4.26 o 
   6  22   0      603.28      584.78     17.80 o 
   7  22   0      134.08      128.89     11.44 o 
   8  22   0       18.58       38.80      7.35 o 
   9  22   0      286.19      297.36     25.17 o 
  10  22   0        2.00       10.12     11.43 o 
  11  22   0      111.24      127.03     21.11 o 
   1  23   0     1622.79     1633.83     21.67 o 
   2  23   0      710.23      708.08     15.11 o 
   3  23   0       25.13       22.20      3.29 o 
   4  23   0      602.96      582.03     12.11 o 
   5  23   0      262.34      249.67      9.81 o 
   6  23   0      227.38      215.49     13.89 o 
   7  23   0      376.84      377.48     15.12 o 
   8  23   0      142.50      129.39     14.16 o 
   9  23   0       39.89       44.80     14.52 o 
  10  23   0       55.06       61.71     16.75 o 
  11  23   0       38.71       26.88     14.25 o 
   0  24   0       41.88       37.15      5.73 o 
   1  24   0       87.05      109.75      7.39 o 
   2  24   0       37.66       45.19      4.49 o 
   3  24   0      316.61      293.86      8.62 o 
   4  24   0        3.19        3.24      3.01 o 
   5  24   0        4.82       12.68      4.27 o 
   6  24   0        1.33        1.14      5.15 o 
   7  24   0      118.74      122.20      9.89 o 
   8  24   0       27.10       16.85      9.20 o 
   9  24   0      194.14      201.53     22.16 o 
  10  24   0       69.44       83.54     18.52 o 
  11  24   0        1.12        9.75     13.63 o 
   1  25   0      197.49      203.06      7.25 o 
   2  25   0     5149.23     5077.68     59.28 o 
   3  25   0      142.05      141.02      6.48 o 
   4  25   0      890.00      828.41     18.69 o 
   5  25   0       12.84        8.42      4.89 o 
   6  25   0        1.44        5.63      4.35 o 
   7  25   0      207.70      243.40     13.09 o 
   8  25   0       14.39       15.83      9.93 o 
   9  25   0       33.83       47.00     15.21 o 
  10  25   0       24.18       27.94     14.16 o 
  11  25   0        0.11       -0.30     13.03 o 
   0  26   0        1.62        2.79      4.20 o 
   1  26   0      560.90      582.54     12.37 o 
   2  26   0      145.66      241.15      9.05 o 
   3  26   0      201.62      203.37      8.43 o 
   4  26   0       83.03       94.09      6.89 o 
   5  26   0      264.80      246.56     10.38 o 
   6  26   0      115.45      107.94      7.96 o 
   7  26   0       93.12      105.45     10.85 o 
   8  26   0      251.21      275.76     20.01 o 
   9  26   0        0.36        6.22     10.75 o 
  10  26   0        0.13       -7.94     11.10 o 
   1  27   0        5.96       22.45      3.90 o 
   2  27   0        0.64        3.84      3.75 o 
   3  27   0       16.08       15.96      4.15 o 
   4  27   0        1.14        2.26      3.59 o 
   5  27   0       13.45       11.88      4.61 o 
   6  27   0       17.84       14.14      4.87 o 
   7  27   0        1.91        3.46      8.08 o 
   8  27   0       26.51       32.41     13.37 o 
   9  27   0      269.64      282.75     26.41 o 
  10  27   0      204.46      201.02     24.82 o 
   0  28   0       61.58       51.72      6.73 o 
   1  28   0       97.78      100.89      6.57 o 
   2  28   0       40.42       34.38      4.93 o 
   3  28   0      416.63      402.21     11.81 o 
   4  28   0      116.86      148.57      8.47 o 
   5  28   0       11.03       12.40      4.90 o 
   6  28   0       17.99       17.65      8.63 o 
   7  28   0       87.95       81.27     12.72 o 
   8  28   0       24.49       43.79     14.66 o 
   9  28   0      186.00      267.42     26.69 o 
  10  28   0      107.04       94.84     20.10 o 
   1  29   0      115.50      121.48      7.29 o 
   2  29   0       82.88       75.71      6.19 o 
   3  29   0      202.67      212.25      9.07 o 
   4  29   0      391.99      367.76     12.77 o 
   5  29   0      279.66      302.84     11.95 o 
   6  29   0        1.00        2.11      4.98 o 
   7  29   0      181.96      139.15     19.09 o 
   8  29   0        8.33       16.47     12.42 o 
   9  29   0       23.39       26.07     14.06 o 
  10  29   0        0.12        7.07     12.81 o 
   0  30   0      736.68      732.97     26.84 o 
   1  30   0       41.21       43.64      5.47 o 
   2  30   0       33.49       26.78      4.99 o 
   3  30   0        0.29       -0.48      3.73 o 
   4  30   0      147.62      159.25     11.52 o 
   5  30   0        8.55        4.06      4.65 o 
   6  30   0       37.14       32.93     11.95 o 
   7  30   0       54.48       49.71     14.53 o 
   8  30   0      127.23      167.28     21.83 o 
   9  30   0        1.99        4.48     11.44 o 
   1  31   0      118.90      142.03      9.36 o 
   2  31   0       36.94       51.02      5.79 o 
   3  31   0       56.66       68.14      6.94 o 
   4  31   0      404.87      381.76     13.46 o 
   5  31   0       48.44       50.82      7.90 o 
   6  31   0       51.06       42.90     13.37 o 
   7  31   0       26.74       39.76     14.54 o 
   8  31   0        2.07       11.45     12.19 o 
   9  31   0        0.41        1.95     11.90 o 
   0  32   0       93.43      114.78     12.48 o 
   1  32   0      227.61      251.80     11.89 o 
   2  32   0       40.96       45.35      7.47 o 
   3  32   0       73.35       77.41      8.64 o 
   4  32   0        8.80       10.21      5.91 o 
   5  32   0        5.44        4.74      6.33 o 
   6  32   0        0.02       15.03     11.31 o 
   7  32   0      119.64      115.22     19.27 o 
   8  32   0       11.18        9.46     12.61 o 
   9  32   0      315.75      302.96     29.03 o 
   1  33   0      287.06      328.60     14.84 o 
   2  33   0       32.54       31.61      6.73 o 
   3  33   0       96.94       87.40      9.18 o 
   4  33   0       21.80       21.87      7.25 o 
   5  33   0       17.02       24.92      7.79 o 
   6  33   0       39.88       27.18     12.65 o 
   7  33   0       31.02       54.51     15.57 o 
   8  33   0       11.80        5.10     11.82 o 
   0  34   0      151.91      229.08     16.91 o 
   1  34   0      274.87      295.43     13.13 o 
   2  34   0      107.65      141.85     10.25 o 
   3  34   0       23.39       27.29      7.22 o 
   4  34   0       35.25       32.22      8.43 o 
   5  34   0       17.79       29.43     12.42 o 
   6  34   0       24.82       23.29     13.24 o 
   7  34   0        4.70        8.57     10.98 o 
   8  34   0       12.69       -6.72     10.17 o 
   1  35   0      203.99      249.84     14.02 o 
   2  35   0        1.77       -3.46      8.33 o 
   3  35   0       43.94       50.14      9.16 o 
   4  35   0       25.16       25.02      7.90 o 
   5  35   0      316.87      296.82     26.30 o 
   6  35   0       77.27       75.17     17.03 o 
   7  35   0       83.59       91.97     19.06 o 
   0  36   0      435.53      471.08     23.68 o 
   1  36   0       76.35       85.08      9.72 o 
   2  36   0        1.30       -1.47      5.49 o 
   3  36   0       29.02       38.25      8.60 o 
   4  36   0      153.63      140.76     12.87 o 
   5  36   0      250.33      268.56     24.36 o 
   6  36   0       45.84       69.78     16.94 o 
   7  36   0       11.85       19.07     13.17 o 
   1  37   0      135.28      170.04     12.65 o 
   2  37   0        4.54        7.33      6.91 o 
   3  37   0       10.82       18.05      7.43 o 
   4  37   0       10.46        8.55     10.48 o 
   5  37   0       23.78       39.23     14.61 o 
   6  37   0        7.16       -9.83      9.83 o 
   0  38   0      575.00      688.69     37.26 o 
   1  38   0        0.53        5.83      6.85 o 
   2  38   0        4.82        2.42      6.66 o 
   3  38   0        1.29        6.23      6.84 o 
   4  38   0       24.40       29.66     12.90 o 
   5  38   0      200.68      198.96     23.45 o 
   6  38   0        1.21       10.86     12.59 o 
   1  39   0       31.88       36.28     10.35 o 
   2  39   0        6.92       15.84      7.99 o 
   3  39   0       10.94       17.66      8.02 o 
   4  39   0       13.79       27.00     13.62 o 
   5  39   0       90.93      121.72     19.85 o 
   0  40   0       60.76       46.57     14.57 o 
   1  40   0        2.01        7.31      7.73 o 
   2  40   0        4.74        9.48      7.62 o 
   3  40   0        1.02       -1.05     10.27 o 
   4  40   0        1.17        3.45     11.15 o 
   1  41   0        8.01       14.24      8.33 o 
   2  41   0      116.27      160.89     15.04 o 
   3  41   0        0.05        0.41     10.42 o 
   0  42   0       20.85       22.12     13.42 o 
   1  42   0       50.57       68.79     11.64 o 
   2  42   0        4.02       18.54      8.42 o 
 -13   1   1        0.02       -0.37      4.51 o 
 -12   1   1       40.96       32.45      5.60 o 
 -11   1   1      353.37      322.02     13.02 o 
 -10   1   1      306.71      284.58      8.96 o 
  -9   1   1      277.84      261.53      8.02 o 
  -8   1   1       28.81       24.04      3.44 o 
  -7   1   1      719.51      757.26     10.62 o 
  -6   1   1      439.68      505.44      6.84 o 
  -5   1   1     3826.95     4101.11     33.61 o 
  -4   1   1        4.74       10.85      1.22 o 
  -3   1   1     6334.64     7107.82     52.18 o 
  -2   1   1      162.02      174.27      2.21 o 
  -1   1   1     1575.20     1467.54     18.92 o 
   0   1   1     4622.83     4723.30     49.99 o 
   1   1   1     5952.91     5999.30     43.12 o 
   2   1   1       48.59       25.34      1.15 o 
   3   1   1     3658.23     3817.40     25.49 o 
   4   1   1      380.94      482.79      4.73 o 
   5   1   1      575.55      542.71      5.64 o 
   6   1   1      200.83      234.78      3.91 o 
   7   1   1       16.93       29.36      3.19 o 
   8   1   1        0.03        4.57      2.85 o 
   9   1   1       89.87       80.98      5.33 o 
  10   1   1        1.67       -0.32      3.36 o 
  11   1   1       10.95        7.75      4.09 o 
  12   1   1        2.51       -1.49      5.36 o 
  13   1   1        0.19       -7.59      8.73 o 
 -13   2   1       44.72       43.49      6.11 o 
 -12   2   1       41.64       34.46      5.50 o 
 -11   2   1       36.55       43.27      7.30 o 
 -10   2   1       43.63       44.92      4.75 o 
  -9   2   1     1019.72      873.29     15.53 o 
  -8   2   1     2101.19     1919.62     27.44 o 
  -7   2   1        3.62        9.17      1.79 o 
  -6   2   1     4199.49     4377.48     37.20 o 
  -5   2   1     1617.97     1724.14     15.10 o 
  -4   2   1     8591.52     9526.31     73.47 o 
  -3   2   1     1264.82     1239.89     11.45 o 
  -2   2   1     7408.30     7769.49     67.45 o 
  -1   2   1        5.79        2.70      0.61 o 
   0   2   1      429.88      395.29      8.73 o 
   1   2   1     1098.14      879.67      7.71 o 
   2   2   1     2189.36     2144.58     16.87 o 
   3   2   1      247.09      169.14      2.54 o 
   4   2   1      305.67      351.57      3.96 o 
   5   2   1        0.79        2.07      1.08 o 
   6   2   1      400.71      414.00      5.66 o 
   7   2   1      123.44       90.84      4.48 o 
   8   2   1      321.68      308.50     10.17 o 
   9   2   1       93.42       87.57      5.39 o 
  10   2   1      236.96      197.29      7.84 o 
  11   2   1        5.23        7.85      4.05 o 
  12   2   1        5.23        6.98      5.74 o 
  13   2   1        2.20       -0.88     11.96 o 
 -13   3   1        1.36        5.74      4.80 o 
 -12   3   1       83.68       93.20      6.90 o 
 -11   3   1      113.51       89.62      6.27 o 
 -10   3   1      110.07      104.59      6.12 o 
  -9   3   1      266.32      260.28     10.04 o 
  -8   3   1        1.09       -0.18      3.30 o 
  -7   3   1      248.75      294.17      6.00 o 
  -6   3   1      691.97      687.24      7.73 o 
  -5   3   1        0.14        2.42      1.17 o 
  -4   3   1      492.19      568.10      6.07 o 
  -3   3   1      165.82      212.55      2.72 o 
  -2   3   1      193.94      157.49      2.06 o 
  -1   3   1     2472.05     2820.00     21.70 o 
   0   3   1     3881.65     4175.55     30.29 o 
   1   3   1    13355.43    15196.76    118.92 o 
   2   3   1      475.16      555.08      6.58 o 
   3   3   1     1027.79     1016.06      8.63 o 
   4   3   1       31.84       38.14      1.61 o 
   5   3   1       10.27       17.72      1.42 o 
   6   3   1      340.47      354.58      5.11 o 
   7   3   1        5.02        1.94      2.46 o 
   8   3   1       38.96       55.55      4.22 o 
   9   3   1      166.61      170.90      6.92 o 
  10   3   1        0.45        9.02      3.89 o 
  11   3   1        6.80        6.90      4.16 o 
  12   3   1        2.30        5.52      6.18 o 
  13   3   1       11.39        4.31     10.17 o 
 -13   4   1       81.15       72.80      6.84 o 
 -12   4   1       36.54       32.31      5.32 o 
 -11   4   1        0.08        0.35      3.78 o 
 -10   4   1        0.31        1.13      3.32 o 
  -9   4   1      978.29      958.09     17.81 o 
  -8   4   1      804.67      833.04     15.58 o 
  -7   4   1      319.01      305.21      6.08 o 
  -6   4   1     1175.94     1054.10     10.66 o 
  -5   4   1     1375.06     1455.45     13.30 o 
  -4   4   1      481.51      473.33      5.67 o 
  -3   4   1     2578.08     2481.64     19.04 o 
  -2   4   1      290.78      333.33      3.23 o 
  -1   4   1     1922.65     2007.71     17.09 o 
   0   4   1       27.97       28.63      0.88 o 
   1   4   1       23.78       22.27      1.12 o 
   2   4   1      980.52     1123.94      9.96 o 
   3   4   1      526.33      478.07      4.76 o 
   4   4   1     1199.43     1108.08      9.10 o 
   5   4   1      939.97     1002.28     10.21 o 
   6   4   1       93.47       91.71      2.97 o 
   7   4   1       49.52       55.08      3.68 o 
   8   4   1       97.31       82.72      7.89 o 
   9   4   1      252.09      220.21      8.77 o 
  10   4   1     1152.59     1111.48     18.61 o 
  11   4   1      156.19      144.34      7.41 o 
  12   4   1       16.56       20.39      7.95 o 
  13   4   1       49.86       60.90     14.03 o 
 -13   5   1       26.75       36.05      5.88 o 
 -12   5   1       78.57       90.62      6.83 o 
 -11   5   1       13.58        4.93      4.04 o 
 -10   5   1     1078.40      953.47     16.78 o 
  -9   5   1       35.08       44.78      4.87 o 
  -8   5   1     2311.46     2088.08     34.22 o 
  -7   5   1       99.20      125.49      4.23 o 
  -6   5   1      369.01      366.31      5.39 o 
  -5   5   1      688.37      778.99      8.26 o 
  -4   5   1      355.16      442.45      5.51 o 
  -3   5   1      101.86      138.76      1.84 o 
  -2   5   1      406.20      387.57      4.03 o 
  -1   5   1    17627.20    19001.81    162.99 o 
   0   5   1     1603.31     1837.15     13.95 o 
   1   5   1     5586.94     6359.85     51.38 o 
   2   5   1       35.14       64.76      1.89 o 
   3   5   1      351.62      368.48      4.21 o 
   4   5   1      682.69      730.96      6.38 o 
   5   5   1      173.36      246.76      3.97 o 
   6   5   1        8.54        6.28      1.48 o 
   7   5   1      243.18      242.05      6.39 o 
   8   5   1       13.10       13.83      3.17 o 
   9   5   1      393.39      368.56      9.53 o 
  10   5   1      603.59      584.44     16.12 o 
  11   5   1      187.76      171.79     10.44 o 
  12   5   1      104.53       74.01     10.36 o 
  13   5   1        1.02       11.30      7.90 o 
 -13   6   1       87.51       81.14      7.48 o 
 -12   6   1        6.74        2.59      4.16 o 
 -11   6   1      118.76      119.02      7.01 o 
 -10   6   1      382.62      350.72     11.11 o 
  -9   6   1      303.06      299.13      9.52 o 
  -8   6   1       37.91       41.39      4.79 o 
  -7   6   1       33.75       38.75      2.91 o 
  -6   6   1      460.61      439.94      6.07 o 
  -5   6   1        6.57       18.79      1.65 o 
  -4   6   1      926.57     1233.33     11.84 o 
  -3   6   1      288.48      334.99      3.23 o 
  -2   6   1     1494.60     1458.02     12.29 o 
  -1   6   1      977.48     1063.77     10.36 o 
   0   6   1     1620.01     1884.03     15.38 o 
   1   6   1      750.64      778.53     12.81 o 
   2   6   1       58.72       65.81      1.99 o 
   3   6   1       93.91      138.90      2.58 o 
   4   6   1      364.22      538.71      5.46 o 
   5   6   1       31.06       41.18      1.90 o 
   6   6   1        0.18        0.80      1.60 o 
   7   6   1      217.06      231.87      5.97 o 
   8   6   1      139.70      136.77      5.78 o 
   9   6   1      163.45      152.63      6.56 o 
  10   6   1       84.42       95.45      6.10 o 
  11   6   1      154.11      159.93     12.40 o 
  12   6   1        1.39       -2.67      6.58 o 
  13   6   1        8.31        6.56      8.13 o 
 -13   7   1       43.08       33.67      6.00 o 
 -12   7   1       37.24       35.73      8.08 o 
 -11   7   1       77.96       77.46      6.73 o 
 -10   7   1       21.76       19.85      4.80 o 
  -9   7   1      116.61      116.24      7.66 o 
  -8   7   1       49.28       44.58      4.52 o 
  -7   7   1        6.84       13.86      2.38 o 
  -6   7   1       40.97       52.60      2.53 o 
  -5   7   1      583.64      571.20      6.85 o 
  -4   7   1      159.85      266.07      3.52 o 
  -3   7   1     3800.75     4081.08     27.24 o 
  -2   7   1      363.85      313.63      4.74 o 
  -1   7   1     5293.78     5449.81     57.01 o 
   0   7   1     5962.58     5955.17     45.88 o 
   1   7   1      815.08      798.25      7.59 o 
   2   7   1        0.84        7.32      1.09 o 
   3   7   1       43.94       89.51      2.49 o 
   4   7   1      734.95      651.33      6.60 o 
   5   7   1       51.97       72.01      2.49 o 
   6   7   1     1170.11     1101.04     11.65 o 
   7   7   1       89.23       91.67      4.16 o 
   8   7   1      120.44      114.25      7.58 o 
   9   7   1        1.07        1.85      3.61 o 
  10   7   1      203.03      172.75      8.34 o 
  11   7   1       90.24       87.97     13.04 o 
  12   7   1        6.98        6.93      7.52 o 
  13   7   1        7.66       16.31      8.53 o 
 -13   8   1        9.40        1.31      5.70 o 
 -12   8   1       13.53        9.88      4.53 o 
 -11   8   1      155.72      146.61      7.35 o 
 -10   8   1      150.54      142.50      7.67 o 
  -9   8   1      581.26      572.87     13.42 o 
  -8   8   1      350.83      347.24      9.75 o 
  -7   8   1      187.60      137.76      4.96 o 
  -6   8   1      155.97      163.08      3.97 o 
  -5   8   1        6.07        7.20      1.41 o 
  -4   8   1      593.60      637.05      6.35 o 
  -3   8   1      365.90      423.16      4.16 o 
  -2   8   1      136.10      158.93      2.52 o 
  -1   8   1      464.78      501.24      5.45 o 
   0   8   1     4143.33     4674.39     34.68 o 
   1   8   1        8.60        6.79      0.95 o 
   2   8   1      475.23      568.56      5.87 o 
   3   8   1      115.86      149.67      2.82 o 
   4   8   1       11.75        6.52      1.34 o 
   5   8   1     1495.14     1575.90     15.47 o 
   6   8   1     1977.27     1948.28     19.10 o 
   7   8   1      208.34      174.36      5.88 o 
   8   8   1       10.81       16.59      4.31 o 
   9   8   1      190.96      187.76      7.90 o 
  10   8   1       50.95       47.16      5.50 o 
  11   8   1       17.29       13.85      7.94 o 
  12   8   1       28.10       18.00      7.66 o 
  13   8   1      121.98      131.67     13.06 o 
 -13   9   1       16.35       26.98      6.64 o 
 -12   9   1       26.68       28.60      5.92 o 
 -11   9   1      126.13      105.13      7.34 o 
 -10   9   1        8.06        6.55      3.83 o 
  -9   9   1      412.44      378.29     10.79 o 
  -8   9   1      242.92      236.10      9.50 o 
  -7   9   1       38.43       31.76      3.01 o 
  -6   9   1        7.06        5.92      1.95 o 
  -5   9   1      174.44      180.59      3.41 o 
  -4   9   1     3157.65     3411.05     24.26 o 
  -3   9   1     4567.85     5072.55     35.11 o 
  -2   9   1      596.73      626.44      6.45 o 
  -1   9   1     4349.98     4658.55     36.22 o 
   0   9   1     1214.17     1270.60     10.38 o 
   1   9   1      147.52      114.76      2.26 o 
   2   9   1      535.41      509.91      5.82 o 
   3   9   1      437.27      434.92      5.54 o 
   4   9   1     1068.80     1157.50     11.06 o 
   5   9   1      704.46      710.99      8.99 o 
   6   9   1        0.42        3.86      2.30 o 
   7   9   1      178.65      157.24      5.71 o 
   8   9   1      778.08      680.12     15.87 o 
   9   9   1       59.99       49.98      6.60 o 
  10   9   1       86.95       96.72      9.86 o 
  11   9   1        2.60       -6.18      6.18 o 
  12   9   1        4.87       10.76      7.84 o 
  13   9   1       25.50       36.98     11.28 o 
 -13  10   1      229.88      243.36     12.45 o 
 -12  10   1       23.23       17.69      6.07 o 
 -11  10   1       19.62       16.13      4.76 o 
 -10  10   1        0.00        0.28      3.72 o 
  -9  10   1      222.63      192.31      8.85 o 
  -8  10   1       13.59       16.45      3.49 o 
  -7  10   1        0.37       -1.67      2.00 o 
  -6  10   1       47.61       57.04      3.23 o 
  -5  10   1      313.27      294.34      4.77 o 
  -4  10   1      140.69      195.02      3.08 o 
  -3  10   1     2113.43     2401.10     18.94 o 
  -2  10   1     2667.39     2660.93     21.58 o 
  -1  10   1     4718.33     4948.87     35.28 o 
   0  10   1     1869.09     1893.74     14.80 o 
   1  10   1     2380.96     2655.85     20.87 o 
   2  10   1     2536.02     2769.66     23.79 o 
   3  10   1     1192.22     1293.78     11.45 o 
   4  10   1      373.65      438.58      5.94 o 
   5  10   1       93.98      113.59      3.32 o 
   6  10   1       23.24       29.61      3.40 o 
   7  10   1        5.16        8.66      2.86 o 
   8  10   1       61.05       65.59      5.95 o 
   9  10   1        2.96       -3.49      3.67 o 
  10  10   1       92.21       89.65      9.68 o 
  11  10   1      246.51      263.54     15.47 o 
  12  10   1      187.86      206.92     14.49 o 
  13  10   1       61.29       99.19     14.43 o 
 -13  11   1      157.11      161.48     22.04 o 
 -12  11   1        3.52       -2.78      4.85 o 
 -11  11   1      188.82      189.14     27.02 o 
 -10  11   1       15.76        8.61      6.28 o 
  -9  11   1      284.38      315.71     13.11 o 
  -8  11   1        3.94        4.67      3.20 o 
  -7  11   1      176.46      195.49      5.82 o 
  -6  11   1      172.00      132.97      4.68 o 
  -5  11   1      963.73      999.61     10.42 o 
  -4  11   1      689.53      766.97      7.40 o 
  -3  11   1      140.40      152.19      2.84 o 
  -2  11   1      463.62      464.56      5.54 o 
  -1  11   1      327.96      244.48      3.93 o 
   0  11   1        2.84        7.26      1.01 o 
   1  11   1      767.13      804.73      7.18 o 
   2  11   1       34.35       33.68      1.43 o 
   3  11   1      113.08      119.04      2.76 o 
   4  11   1     2009.60     2168.68     19.62 o 
   5  11   1      154.67      166.25      4.11 o 
   6  11   1      599.32      554.10     11.66 o 
   7  11   1      123.40      113.38      5.57 o 
   8  11   1      211.27      198.72      8.98 o 
   9  11   1        1.66        2.11      4.32 o 
  10  11   1       61.08       45.99      8.13 o 
  11  11   1        1.85        7.34      7.10 o 
  12  11   1        0.01       -5.19     13.31 o 
 -13  12   1      281.42      386.66     31.11 o 
 -12  12   1      169.88      146.70     11.90 o 
 -11  12   1       31.92       21.37      6.82 o 
 -10  12   1       53.46       38.91      6.83 o 
  -9  12   1       59.60       56.76      6.10 o 
  -8  12   1       26.13       26.60      4.40 o 
  -7  12   1       12.80        7.41      2.81 o 
  -6  12   1        1.15        0.81      2.83 o 
  -5  12   1      351.17      370.54      5.47 o 
  -4  12   1        0.31        2.07      1.13 o 
  -3  12   1      262.84      352.13      4.88 o 
  -2  12   1      532.44      577.91      6.89 o 
  -1  12   1      679.79      788.17      7.79 o 
   0  12   1     5344.79     5792.50     44.71 o 
   1  12   1      587.07      573.82      5.76 o 
   2  12   1      151.28      173.65      3.34 o 
   3  12   1      364.97      366.48      5.27 o 
   4  12   1      222.64      223.23      4.28 o 
   5  12   1      171.81      160.10      4.01 o 
   6  12   1       12.98       14.85      2.87 o 
   7  12   1      214.26      202.73     10.07 o 
   8  12   1       35.31       19.84      6.39 o 
   9  12   1       42.84       49.96      7.19 o 
  10  12   1        6.05        6.22      6.16 o 
  11  12   1        0.20       -7.74      8.48 o 
  12  12   1       46.94       41.90     14.31 o 
 -13  13   1       36.10       26.02     14.82 o 
 -12  13   1      252.27      290.65     15.25 o 
 -11  13   1      259.22      297.33     14.51 o 
 -10  13   1        0.21       -0.61      4.66 o 
  -9  13   1       87.36       72.98      7.66 o 
  -8  13   1       96.11       80.85      5.86 o 
  -7  13   1       89.68      112.38      5.33 o 
  -6  13   1      142.55      149.94      5.40 o 
  -5  13   1      645.40      668.39      7.70 o 
  -4  13   1      498.54      516.61      6.60 o 
  -3  13   1       22.39       37.23      2.15 o 
  -2  13   1     5923.38     6853.67     57.67 o 
  -1  13   1      938.07     1013.48     10.00 o 
   0  13   1     2655.60     2778.67     22.96 o 
   1  13   1     1417.09     1640.47     13.48 o 
   2  13   1      179.42      142.21      3.26 o 
   3  13   1      387.30      479.29      6.12 o 
   4  13   1      152.14      171.74      4.23 o 
   5  13   1      130.34      126.30      3.77 o 
   6  13   1       26.34       29.08      3.59 o 
   7  13   1       18.66       18.33      5.91 o 
   8  13   1        0.06        2.09      3.69 o 
   9  13   1        0.71       -0.92      3.60 o 
  10  13   1      171.00      178.71     15.42 o 
  11  13   1       61.97       75.11     12.30 o 
  12  13   1       72.97       71.32     12.34 o 
 -13  14   1       23.74       15.80     13.62 o 
 -12  14   1      594.03      602.27     25.05 o 
 -11  14   1       82.96       86.23     10.04 o 
 -10  14   1      154.70      129.79     10.13 o 
  -9  14   1      240.23      232.93     11.54 o 
  -8  14   1      179.65      161.27      8.56 o 
  -7  14   1       72.65       81.13      5.47 o 
  -6  14   1      792.11      704.77     12.41 o 
  -5  14   1        0.14        2.60      1.48 o 
  -4  14   1      561.61      701.34      8.27 o 
  -3  14   1      405.40      370.86      5.59 o 
  -2  14   1     3476.82     4016.53     35.40 o 
  -1  14   1        6.78       33.93      1.88 o 
   0  14   1      771.70     1001.97     10.11 o 
   1  14   1      388.56      366.09      4.68 o 
   2  14   1     3494.03     4029.07     31.10 o 
   3  14   1      562.54      706.22      8.07 o 
   4  14   1      694.28      712.66      8.31 o 
   5  14   1        7.07       21.68      2.31 o 
   6  14   1      217.27      199.94      6.82 o 
   7  14   1      602.34      576.50     15.47 o 
   8  14   1       36.87       40.39      5.04 o 
   9  14   1       80.27       75.50     10.95 o 
  10  14   1        1.19        8.61     15.41 o 
  11  14   1       90.47       81.57     12.57 o 
  12  14   1        4.64       13.96      8.98 o 
 -13  15   1        0.93        7.16     13.59 o 
 -12  15   1        0.12        6.78     12.99 o 
 -11  15   1        0.00       -0.64      6.12 o 
 -10  15   1       93.81      107.21      9.73 o 
  -9  15   1       13.06       24.44      5.93 o 
  -8  15   1       75.34       63.08      6.79 o 
  -7  15   1      364.86      368.92     10.55 o 
  -6  15   1      105.09      108.01      6.00 o 
  -5  15   1      197.29      209.57      5.25 o 
  -4  15   1       38.90       38.17      2.20 o 
  -3  15   1       41.92       63.06      2.61 o 
  -2  15   1      452.58      580.08      7.08 o 
  -1  15   1      542.11      577.06      7.01 o 
   0  15   1        4.72        7.77      1.35 o 
   1  15   1        0.90        2.62      1.09 o 
   2  15   1       23.92       30.15      1.77 o 
   3  15   1      883.25      907.11      9.75 o 
   4  15   1       20.36       12.04      1.79 o 
   5  15   1        3.96        5.40      2.13 o 
   6  15   1      235.31      211.50      7.62 o 
   7  15   1        0.14        3.86      4.24 o 
   8  15   1       11.52       14.24      4.72 o 
   9  15   1        6.87        5.48      7.31 o 
  10  15   1       19.36       15.53      8.58 o 
  11  15   1        1.06       -7.81      7.81 o 
  12  15   1       20.48       21.54     11.98 o 
 -12  16   1       37.25       54.02     16.75 o 
 -11  16   1       39.02       39.20      9.80 o 
 -10  16   1      124.14      135.86     10.92 o 
  -9  16   1       11.99       10.91      5.23 o 
  -8  16   1       58.62       45.74      5.90 o 
  -7  16   1      107.65       85.94      8.26 o 
  -6  16   1     1807.93     1817.25     27.65 o 
  -5  16   1        3.37        4.87      2.13 o 
  -4  16   1      434.59      459.50      7.14 o 
  -3  16   1      630.67      658.42      8.82 o 
  -2  16   1     1144.65     1173.77     11.82 o 
  -1  16   1      127.06      196.03      3.92 o 
   0  16   1      252.46      306.00      4.93 o 
   1  16   1     1158.98     1201.83     11.94 o 
   2  16   1       12.22       24.24      1.73 o 
   3  16   1     2306.76     2271.69     20.12 o 
   4  16   1      305.37      275.39      5.43 o 
   5  16   1      175.81      159.33      5.05 o 
   6  16   1      912.49      933.78     15.75 o 
   7  16   1       72.75       77.43      6.70 o 
   8  16   1       24.68       26.91     11.26 o 
   9  16   1       21.47       22.35      8.42 o 
  10  16   1        8.59       10.63      8.62 o 
  11  16   1        0.33        1.36      8.78 o 
  12  16   1        0.66        2.46     11.28 o 
 -12  17   1       18.01       26.50     14.66 o 
 -11  17   1       82.54       67.88     10.84 o 
 -10  17   1       32.42       32.33      8.18 o 
  -9  17   1       58.30       51.19      7.37 o 
  -8  17   1       73.65       52.93      6.40 o 
  -7  17   1        0.03        4.48      3.64 o 
  -6  17   1       73.18       84.98      7.68 o 
  -5  17   1      509.35      580.70     10.96 o 
  -4  17   1      142.26      136.64      4.54 o 
  -3  17   1     2228.98     2259.64     22.27 o 
  -2  17   1     4764.01     4600.14     37.33 o 
  -1  17   1      476.28      466.31      6.44 o 
   0  17   1      312.98      288.08      5.13 o 
   1  17   1     1022.08      989.24     10.47 o 
   2  17   1      875.03      892.19      9.39 o 
   3  17   1       76.78       76.50      2.81 o 
   4  17   1        7.62        5.75      2.17 o 
   5  17   1      799.64      819.92     12.94 o 
   6  17   1      305.94      268.25      9.95 o 
   7  17   1      267.88      237.87     10.12 o 
   8  17   1      136.06      147.07     14.04 o 
   9  17   1      223.39      235.65     22.38 o 
  10  17   1        6.59       -5.16      7.42 o 
  11  17   1       42.18       46.14     21.21 o 
  12  17   1        4.16        1.26      8.63 o 
 -12  18   1       27.25       25.99     14.46 o 
 -11  18   1      380.49      398.97     21.72 o 
 -10  18   1        1.28       -5.67      5.67 o 
  -9  18   1        1.57        5.64      5.80 o 
  -8  18   1       13.75        9.43      5.39 o 
  -7  18   1       26.75       32.32      5.85 o 
  -6  18   1       23.78       36.24      4.80 o 
  -5  18   1      364.67      332.17      9.18 o 
  -4  18   1      316.29      311.28      6.77 o 
  -3  18   1       37.84       39.64      2.85 o 
  -2  18   1      709.72      684.77     11.96 o 
  -1  18   1      337.93      376.12      6.14 o 
   0  18   1       45.07       66.38      2.79 o 
   1  18   1      171.65      146.60      3.58 o 
   2  18   1       89.03       73.07      2.74 o 
   3  18   1        9.60       15.43      1.83 o 
   4  18   1      529.62      537.31      8.78 o 
   5  18   1      863.78      789.08     15.61 o 
   6  18   1        2.00       -2.59      3.41 o 
   7  18   1      156.71      155.17      8.60 o 
   8  18   1       40.48       33.09      8.08 o 
   9  18   1      266.77      270.19     32.54 o 
  10  18   1       20.97       18.00      8.78 o 
  11  18   1       32.68       37.42     11.37 o 
  12  18   1       59.24       32.92     17.97 o 
 -12  19   1       71.38       97.93     19.24 o 
 -11  19   1       13.75       16.86     13.12 o 
 -10  19   1        1.11       -1.29      6.60 o 
  -9  19   1      251.08      233.83     14.08 o 
  -8  19   1      166.36      175.34     10.79 o 
  -7  19   1       12.47       12.58      5.38 o 
  -6  19   1     1347.58     1343.41     28.77 o 
  -5  19   1       18.96       22.19      3.63 o 
  -4  19   1        9.63       19.73      2.96 o 
  -3  19   1      294.85      267.90      5.90 o 
  -2  19   1        0.89        4.87      1.78 o 
  -1  19   1       22.21       46.63      3.32 o 
   0  19   1      929.28      867.20     10.50 o 
   1  19   1       73.92       69.16      2.86 o 
   2  19   1      157.88      179.87      4.21 o 
   3  19   1     1826.64     1691.82     18.98 o 
   4  19   1      515.79      476.71      8.37 o 
   5  19   1      108.14       96.12      6.48 o 
   6  19   1      101.44      107.89      7.25 o 
   7  19   1      983.27      889.12     35.00 o 
   8  19   1       67.56       52.25     10.74 o 
   9  19   1      227.60      241.53     17.18 o 
  10  19   1      166.05      175.02     16.05 o 
  11  19   1        9.56       16.20      9.81 o 
 -12  20   1      591.61      618.56     39.35 o 
 -11  20   1      159.17      184.91     22.38 o 
 -10  20   1      255.85      276.99     28.04 o 
  -9  20   1       20.49       18.59      8.60 o 
  -8  20   1      332.48      309.37     13.79 o 
  -7  20   1       36.20       16.23      5.44 o 
  -6  20   1      142.09      134.91     13.12 o 
  -5  20   1      737.43      705.29     18.86 o 
  -4  20   1       81.03       81.24      4.55 o 
  -3  20   1      452.72      485.10      8.84 o 
  -2  20   1      568.65      470.57      7.66 o 
  -1  20   1     3203.23     3066.37     29.17 o 
   0  20   1      345.53      349.61      6.24 o 
   1  20   1      160.38      162.06      4.25 o 
   2  20   1      658.29      617.16      9.04 o 
   3  20   1      622.85      537.47      8.91 o 
   4  20   1       12.76       20.90      2.88 o 
   5  20   1      396.08      356.77     11.19 o 
   6  20   1       16.75       23.94      5.06 o 
   7  20   1        1.87       -2.99      5.69 o 
   8  20   1      154.84      175.96     12.78 o 
   9  20   1       71.05       84.37     12.17 o 
  10  20   1       48.55       80.13     13.16 o 
  11  20   1       78.67       75.73     13.48 o 
 -12  21   1       43.31       48.31     17.65 o 
 -11  21   1       71.08       78.99     17.53 o 
 -10  21   1        0.06        2.59      6.93 o 
  -9  21   1       43.50       35.65      9.76 o 
  -8  21   1      273.32      244.75     12.53 o 
  -7  21   1        0.29        6.09      4.69 o 
  -6  21   1        1.06        5.11      4.44 o 
  -5  21   1      134.80      136.18      9.68 o 
  -4  21   1      336.29      321.12      8.66 o 
  -3  21   1     1313.18     1314.40     19.99 o 
  -2  21   1      678.43      637.04      9.82 o 
  -1  21   1      482.24      509.57      8.58 o 
   0  21   1        4.90       12.24      2.01 o 
   1  21   1       14.70       28.05      2.67 o 
   2  21   1      662.98      644.46     10.64 o 
   3  21   1     1695.66     1753.78     22.67 o 
   4  21   1       73.65       78.65      4.19 o 
   5  21   1        0.43       10.76      4.06 o 
   6  21   1      621.50      604.29     22.18 o 
   7  21   1        9.83       10.95      6.48 o 
   8  21   1      106.88      115.03     12.61 o 
   9  21   1       49.72       59.90     11.21 o 
  10  21   1       77.68       54.69     11.94 o 
  11  21   1       19.50       36.13     11.01 o 
 -12  22   1        2.15        5.77     12.70 o 
 -11  22   1      148.13      189.87     23.59 o 
 -10  22   1      220.30      241.17     30.40 o 
  -9  22   1       24.28       27.49      7.14 o 
  -8  22   1       78.71       78.72      8.49 o 
  -7  22   1       90.32       95.58      8.64 o 
  -6  22   1      188.62      148.20      9.72 o 
  -5  22   1        9.14       10.87      4.78 o 
  -4  22   1      217.35      186.99      8.83 o 
  -3  22   1      395.53      373.52     11.65 o 
  -2  22   1        9.08       18.94      2.76 o 
  -1  22   1      809.11      745.23     11.02 o 
   0  22   1       54.59       53.02      3.36 o 
   1  22   1     1382.34     1252.00     18.76 o 
   2  22   1      534.55      510.74     10.02 o 
   3  22   1     2374.20     2159.12     26.65 o 
   4  22   1      206.44      199.65      6.52 o 
   5  22   1       17.07       18.10      4.46 o 
   6  22   1        4.75        0.81      4.01 o 
   7  22   1       40.32       51.50      8.49 o 
   8  22   1       90.88      120.01     15.41 o 
   9  22   1        0.52       22.35     11.96 o 
  10  22   1        2.04        4.76      8.48 o 
  11  22   1        1.95       -4.26     15.28 o 
 -11  23   1        8.10       33.01     15.31 o 
 -10  23   1       62.42       89.26     17.93 o 
  -9  23   1       48.50       44.60      8.03 o 
  -8  23   1       31.11       27.73      6.96 o 
  -7  23   1        7.29        7.34      5.29 o 
  -6  23   1       64.02       76.01      7.78 o 
  -5  23   1       82.14       87.72      7.93 o 
  -4  23   1     1046.54     1019.02     22.63 o 
  -3  23   1      878.53      804.47     14.62 o 
  -2  23   1     2804.92     2830.39     33.21 o 
  -1  23   1     2587.42     2479.22     27.82 o 
   0  23   1        9.78        7.84      2.40 o 
   1  23   1      589.20      591.43     11.10 o 
   2  23   1      732.71      781.88     13.13 o 
   3  23   1      108.86      107.69      5.34 o 
   4  23   1       96.82      109.25      5.78 o 
   5  23   1        7.84        6.60      3.39 o 
   6  23   1       76.01       97.79     11.27 o 
   7  23   1        0.74        9.51      6.42 o 
   8  23   1       19.68       30.21      8.45 o 
   9  23   1       36.88       29.04     10.00 o 
  10  23   1       12.75        9.03      9.69 o 
  11  23   1       14.31       17.52     13.97 o 
 -11  24   1      148.04      129.17     21.36 o 
 -10  24   1      136.17      164.08     21.51 o 
  -9  24   1      242.56      225.94     20.81 o 
  -8  24   1       27.80        9.96      6.09 o 
  -7  24   1      368.12      357.70     15.01 o 
  -6  24   1      152.61      154.44     10.27 o 
  -5  24   1       18.16        9.68      4.02 o 
  -4  24   1       35.60       41.87      4.22 o 
  -3  24   1        2.99        6.91      3.10 o 
  -2  24   1     1511.57     1425.76     23.78 o 
  -1  24   1      228.20      255.42      6.70 o 
   0  24   1       41.71       50.99      4.33 o 
   1  24   1      495.19      437.87      9.49 o 
   2  24   1      804.34      755.02     13.13 o 
   3  24   1        0.71        0.46      2.62 o 
   4  24   1       81.92       62.25      5.23 o 
   5  24   1       89.73       82.51      6.68 o 
   6  24   1       30.12       25.48      5.65 o 
   7  24   1       83.56       94.34     15.03 o 
   8  24   1       36.32       39.34      8.92 o 
   9  24   1      155.05      153.61     19.01 o 
  10  24   1       21.95       21.74     13.81 o 
  11  24   1      177.93      181.22     24.34 o 
 -11  25   1        2.49       -8.65     11.77 o 
 -10  25   1      105.41      117.34     20.08 o 
  -9  25   1       27.70       38.13      7.88 o 
  -8  25   1       36.48       30.39      9.13 o 
  -7  25   1      170.38      176.53     11.47 o 
  -6  25   1      116.33      122.88      9.68 o 
  -5  25   1        3.89        8.88      4.06 o 
  -4  25   1      415.39      368.89      9.92 o 
  -3  25   1      458.70      398.80     10.24 o 
  -2  25   1       51.45       47.97      6.85 o 
  -1  25   1       38.36       46.77      4.27 o 
   0  25   1        2.77        5.25      2.93 o 
   1  25   1      831.77      799.00     14.59 o 
   2  25   1       40.66       36.05      4.09 o 
   3  25   1      170.47      189.99      7.99 o 
   4  25   1      204.64      190.69      9.65 o 
   5  25   1      221.52      220.48      9.70 o 
   6  25   1      325.76      273.18     13.65 o 
   7  25   1      234.73      225.17     17.93 o 
   8  25   1       15.77        9.30     12.77 o 
   9  25   1       42.47       30.98     14.01 o 
  10  25   1       21.78       -7.57     10.62 o 
 -11  26   1      101.28      107.47     20.63 o 
 -10  26   1       29.68       27.93     13.99 o 
  -9  26   1        0.23        2.06      6.87 o 
  -8  26   1       15.83       13.11      6.51 o 
  -7  26   1      173.21      171.70     11.53 o 
  -6  26   1      172.62      163.96     13.66 o 
  -5  26   1       24.90       18.24      4.68 o 
  -4  26   1       58.62       59.47      5.99 o 
  -3  26   1      495.70      397.94     11.41 o 
  -2  26   1       82.77       97.80      6.38 o 
  -1  26   1      271.62      280.43     15.71 o 
   0  26   1        1.09       -1.52      2.87 o 
   1  26   1       84.98       87.68      5.38 o 
   2  26   1      180.59      167.01      6.93 o 
   3  26   1      102.84      101.38      6.45 o 
   4  26   1       77.39       74.15      8.31 o 
   5  26   1      321.12      271.91     10.83 o 
   6  26   1       19.27       30.71      7.19 o 
   7  26   1        6.19        0.91     15.26 o 
   8  26   1       17.08       11.95      9.51 o 
   9  26   1        0.09       -7.37     10.54 o 
  10  26   1       18.15       23.10     14.50 o 
 -10  27   1        5.92       14.59     12.91 o 
  -9  27   1        7.86       10.46     11.76 o 
  -8  27   1       47.54       40.10      8.08 o 
  -7  27   1       56.35       60.00     10.26 o 
  -6  27   1        8.16        4.32      4.45 o 
  -5  27   1      125.89      134.78      8.40 o 
  -4  27   1        0.46        0.61      3.68 o 
  -3  27   1       59.85       51.20      5.41 o 
  -2  27   1      269.88      271.22      9.58 o 
  -1  27   1      160.50      149.90      7.43 o 
   0  27   1      102.71       98.41      5.67 o 
   1  27   1      230.38      220.67      7.77 o 
   2  27   1      149.24      126.86      6.37 o 
   3  27   1       50.03       60.39      5.80 o 
   4  27   1       11.20        4.69      4.34 o 
   5  27   1      107.11      121.12     10.09 o 
   6  27   1       46.37       35.44      7.49 o 
   7  27   1        4.81        7.33      8.55 o 
   8  27   1       16.18       12.29     11.80 o 
   9  27   1      119.97       95.58     17.98 o 
  10  27   1        0.02       17.48     13.84 o 
 -10  28   1       10.07       18.88     13.47 o 
  -9  28   1       92.48      109.85     19.12 o 
  -8  28   1        9.24       14.67      7.84 o 
  -7  28   1       20.85       21.02      6.60 o 
  -6  28   1       11.77        5.57      6.30 o 
  -5  28   1       34.48       33.83      5.74 o 
  -4  28   1      289.07      259.66     10.78 o 
  -3  28   1      269.86      227.00      9.15 o 
  -2  28   1       48.20       46.01      7.31 o 
  -1  28   1      556.05      487.40     12.90 o 
   0  28   1      114.77      134.61      7.34 o 
   1  28   1        0.09        7.75      3.30 o 
   2  28   1       22.02       19.83      4.43 o 
   3  28   1      151.29      154.31      8.87 o 
   4  28   1      399.83      314.25     14.94 o 
   5  28   1       16.76        8.99      5.86 o 
   6  28   1      166.26      153.53     19.87 o 
   7  28   1        2.08       -5.60      8.34 o 
   8  28   1        4.01       -3.56     10.57 o 
   9  28   1        7.84       24.77     13.85 o 
  10  28   1       19.27       38.47     15.61 o 
 -10  29   1       97.94      111.10     20.63 o 
  -9  29   1      166.49      176.98     22.50 o 
  -8  29   1      334.40      361.73     43.19 o 
  -7  29   1       21.73       30.77      8.10 o 
  -6  29   1       96.87       80.66      9.13 o 
  -5  29   1       10.27       12.32      4.74 o 
  -4  29   1      412.56      432.44     13.95 o 
  -3  29   1      125.84      115.54      7.37 o 
  -2  29   1       25.87       33.23      4.95 o 
  -1  29   1       30.76       34.92      5.02 o 
   0  29   1       10.73       18.51      4.47 o 
   1  29   1      201.78      194.31      8.67 o 
   2  29   1        0.74        4.46      6.19 o 
   3  29   1        1.19       -1.36      4.25 o 
   4  29   1      288.38      261.84     12.87 o 
   5  29   1        3.17       10.34      7.96 o 
   6  29   1      181.02      191.39     31.74 o 
   7  29   1       33.29       62.19     14.99 o 
   8  29   1      408.22      349.20     28.36 o 
   9  29   1       56.54       54.81     16.95 o 
 -10  30   1      304.57      324.06     30.12 o 
  -9  30   1       17.62       15.51     13.25 o 
  -8  30   1       10.99       27.17     12.74 o 
  -7  30   1       63.16       67.81      9.85 o 
  -6  30   1      239.60      236.09     13.36 o 
  -5  30   1      501.38      501.19     18.17 o 
  -4  30   1      297.94      308.64     15.73 o 
  -3  30   1      506.57      432.41     12.75 o 
  -2  30   1      416.07      381.76     11.91 o 
  -1  30   1        7.80        4.70      3.81 o 
   0  30   1      190.31      160.34      8.19 o 
   1  30   1      158.81      162.20      9.69 o 
   2  30   1        0.01       -4.06      4.07 o 
   3  30   1      265.74      242.75     12.39 o 
   4  30   1        2.83        2.61      6.04 o 
   5  30   1       18.13       17.09      8.49 o 
   6  30   1        0.13       -5.01      7.68 o 
   7  30   1        6.40        0.60     10.73 o 
   8  30   1       71.09       64.74     16.29 o 
   9  30   1        5.20       24.61     14.41 o 
  -9  31   1      234.86      176.99     23.31 o 
  -8  31   1        0.16       -5.32     10.92 o 
  -7  31   1       64.99       60.23      9.94 o 
  -6  31   1        2.33        4.92      6.40 o 
  -5  31   1       16.80       26.45      6.94 o 
  -4  31   1        0.29       -2.48      3.96 o 
  -3  31   1       90.55       92.26      7.01 o 
  -2  31   1        6.49        9.41      4.37 o 
  -1  31   1        0.54       -4.02      4.02 o 
   0  31   1       29.48       29.31      5.07 o 
   1  31   1        0.77        1.17      6.06 o 
   2  31   1       30.21       26.81      5.89 o 
   3  31   1        0.79        2.30      4.88 o 
   4  31   1       95.72       86.07     12.47 o 
   5  31   1        0.68        5.38      9.16 o 
   6  31   1        5.03        4.30      9.54 o 
   7  31   1       39.72       25.47     12.78 o 
   8  31   1       10.12       20.23     13.15 o 
   9  31   1        0.26       -9.26     12.22 o 
  -9  32   1        0.32       -4.99     12.39 o 
  -8  32   1       33.55       43.27     15.18 o 
  -7  32   1        6.10       -4.67      6.46 o 
  -6  32   1      128.88      171.50     22.84 o 
  -5  32   1        3.24        6.24      6.52 o 
  -4  32   1       26.92       28.62      6.85 o 
  -3  32   1       53.09       44.03      6.13 o 
  -2  32   1       44.15       45.21      5.96 o 
  -1  32   1       90.89       85.87      6.86 o 
   0  32   1       57.35       62.38      7.44 o 
   1  32   1        5.04       13.82      6.84 o 
   2  32   1      266.86      282.31     12.26 o 
   3  32   1        5.92       -3.07      4.63 o 
   4  32   1      294.08      300.40     19.07 o 
   5  32   1       20.23       25.21     11.87 o 
   6  32   1      280.53      287.31     25.77 o 
   7  32   1        0.83       -4.70     10.03 o 
   8  32   1       40.01       31.63     13.64 o 
  -8  33   1        9.86        5.82     12.33 o 
  -7  33   1       11.12        9.39      8.08 o 
  -6  33   1       34.69       23.42      8.10 o 
  -5  33   1      263.39      285.98     22.57 o 
  -4  33   1       25.56       28.51      8.19 o 
  -3  33   1       68.57       79.69      7.55 o 
  -2  33   1       20.86       20.54      5.24 o 
  -1  33   1      269.58      286.98     13.53 o 
   0  33   1       49.00       52.94      7.26 o 
   1  33   1      184.62      198.69     11.12 o 
   2  33   1       76.95       62.71      7.56 o 
   3  33   1        5.76        6.07      5.84 o 
   4  33   1       31.58       40.70     12.99 o 
   5  33   1      133.53      163.49     20.59 o 
   6  33   1      214.51      231.76     24.06 o 
   7  33   1       10.15       20.61     13.19 o 
   8  33   1       14.46       15.02     13.00 o 
  -8  34   1        0.06       -4.12     10.85 o 
  -7  34   1        0.60       -3.80     10.28 o 
  -6  34   1        0.42       -0.45      7.49 o 
  -5  34   1       12.64       18.02      7.30 o 
  -4  34   1       23.12       27.82     10.18 o 
  -3  34   1        0.15       -1.66      5.81 o 
  -2  34   1       96.46       86.01      8.71 o 
  -1  34   1      215.91      211.12     16.95 o 
   0  34   1       67.23       79.92      8.30 o 
   1  34   1        4.93       10.66      5.47 o 
   2  34   1        3.97       -3.13      6.57 o 
   3  34   1       22.81       18.83      7.08 o 
   4  34   1        0.60        3.38      9.13 o 
   5  34   1        2.10       20.49     11.90 o 
   6  34   1        2.55       -0.76     11.01 o 
   7  34   1       34.38        8.17     12.26 o 
   8  34   1        4.54       12.56     12.07 o 
  -8  35   1       82.62      103.06     19.52 o 
  -7  35   1       57.81       63.74     17.03 o 
  -6  35   1        3.92       -6.53      6.53 o 
  -5  35   1      175.19      205.33     26.20 o 
  -4  35   1      289.84      296.68     17.13 o 
  -3  35   1       22.45       20.28     10.01 o 
  -2  35   1        1.91       -1.02      7.52 o 
  -1  35   1       18.73       16.17      6.67 o 
   0  35   1      320.98      363.73     14.80 o 
   1  35   1      166.88      175.05     11.10 o 
   2  35   1       97.31       83.16      9.47 o 
   3  35   1        0.00       -5.04      7.75 o 
   4  35   1        8.67       11.69     10.50 o 
   5  35   1      150.21      122.21     19.48 o 
   6  35   1       23.46       11.45     10.78 o 
   7  35   1       13.80       -1.13     11.80 o 
  -7  36   1       28.30       12.99     12.18 o 
  -6  36   1       55.41       47.34     12.20 o 
  -5  36   1      150.56      159.75     14.27 o 
  -4  36   1      567.99      570.15     32.18 o 
  -3  36   1       48.38       49.17      9.62 o 
  -2  36   1       77.90       74.29      9.58 o 
  -1  36   1        5.89        6.78      6.59 o 
   0  36   1       14.60       24.77      6.94 o 
   1  36   1      109.54      148.74     11.68 o 
   2  36   1        1.16       -1.34      6.08 o 
   3  36   1      101.51      105.30     17.55 o 
   4  36   1        3.68        6.31     10.98 o 
   5  36   1      121.04      100.71     17.97 o 
   6  36   1       40.65       43.32     15.52 o 
   7  36   1        1.66       19.34     12.58 o 
  -7  37   1        1.43       18.18     12.41 o 
  -6  37   1        4.22        1.28     11.40 o 
  -5  37   1      103.74      121.53     13.03 o 
  -4  37   1      297.79      335.77     18.58 o 
  -3  37   1       23.50       19.45      7.93 o 
  -2  37   1       19.30       26.72     10.00 o 
  -1  37   1       72.75       77.02     10.85 o 
   0  37   1       26.64       19.99      7.62 o 
   1  37   1        0.10        0.68     10.40 o 
   2  37   1        6.76        7.59      6.93 o 
   3  37   1       41.06       46.79     14.61 o 
   4  37   1        4.00       -2.22      9.15 o 
   5  37   1        2.08       22.92     13.01 o 
   6  37   1       77.26      109.58     19.36 o 
  -6  38   1        0.27        6.43     11.75 o 
  -5  38   1        1.65       15.44      7.81 o 
  -4  38   1      101.66       85.12     11.63 o 
  -3  38   1        0.32        3.39      7.16 o 
  -2  38   1       32.88       39.02      9.42 o 
  -1  38   1        5.61        3.44      6.76 o 
   0  38   1        0.61       -5.24      6.23 o 
   1  38   1       29.70       26.36     13.45 o 
   2  38   1       99.01      111.92     18.49 o 
   3  38   1      477.08      528.99     34.69 o 
   4  38   1       35.71       54.51     16.21 o 
   5  38   1      254.29      235.51     24.81 o 
  -5  39   1      218.18      259.98     17.92 o 
  -4  39   1       18.20       23.00      8.62 o 
  -3  39   1        0.27       -0.02      7.15 o 
  -2  39   1        1.75        6.94      7.43 o 
  -1  39   1      233.37      321.94     18.64 o 
   0  39   1        0.21       -1.23      6.73 o 
   1  39   1        4.84       15.54     12.91 o 
   2  39   1        9.90        3.20     10.02 o 
   3  39   1       63.30      112.63     18.97 o 
   4  39   1       57.71       69.41     17.19 o 
   5  39   1      226.16      298.53     28.85 o 
  -5  40   1       67.12       67.24     17.22 o 
  -4  40   1        1.70        5.00      7.72 o 
  -3  40   1        2.85        5.63      7.57 o 
  -2  40   1       77.83       95.49     12.47 o 
  -1  40   1       22.23       31.00      9.51 o 
   0  40   1       31.77       20.85      8.78 o 
   1  40   1      106.47      112.49     12.86 o 
   2  40   1        3.04        8.55     11.01 o 
   3  40   1       10.75        9.16     11.43 o 
   4  40   1        1.03        5.86     10.81 o 
  -4  41   1       69.95       91.63     13.24 o 
  -3  41   1        7.67       11.28      8.28 o 
  -2  41   1       71.23       76.35     12.04 o 
  -1  41   1       11.23        7.23      7.73 o 
   0  41   1        4.29        9.56      8.25 o 
   1  41   1        0.02       15.27     12.01 o 
   2  41   1       21.55       16.32     12.53 o 
   3  41   1       57.17       68.54     17.57 o 
  -2  42   1      123.22      136.76     14.66 o 
  -1  42   1       10.18       10.73      8.50 o 
   0  42   1       42.60       34.47     10.00 o 
   1  42   1       27.06       25.13     13.63 o 
   2  42   1       13.74        2.32     11.48 o 
 -14   0   2      143.07      114.91     14.24 o 
 -13   0   2      412.08      468.66     22.16 o 
 -12   0   2       79.94       73.99     11.53 o 
 -11   0   2       67.41      148.14     20.37 o 
 -10   0   2      238.34      224.63     11.12 o 
  -9   0   2      383.20      344.35     12.73 o 
  -7   0   2       47.96       53.94      7.40 o 
  -6   0   2     2185.53     2303.39     29.71 o 
  -5   0   2     7246.75     8084.01     94.18 o 
  -4   0   2     6463.26     7132.88     71.09 o 
  -3   0   2      304.67      325.76     12.17 o 
  -2   0   2    46944.71    53295.15   1515.34 o 
  -1   0   2     1301.03     1185.20     34.46 o 
   0   0   2    21875.91    22890.85    253.71 o 
   1   0   2    85708.87    88137.78    897.54 o 
   2   0   2    16174.72    15697.30    169.89 o 
   4   0   2     4985.90     5734.58    106.25 o 
   5   0   2      941.60      920.86     33.59 o 
   6   0   2      381.64      390.87      7.34 o 
   7   0   2     4134.20     3861.76     72.88 o 
   8   0   2        8.01       18.80      4.57 o 
   9   0   2       16.28       31.81      5.69 o 
  10   0   2     1107.80     1034.24     25.20 o 
  11   0   2        4.49        3.04     13.30 o 
  12   0   2      215.69      218.33     28.45 o 
  13   0   2        0.38        5.00     10.82 o 
 -14   1   2        2.29        1.67      5.86 o 
 -13   1   2       37.32       40.04      6.99 o 
 -12   1   2      340.14      327.99     10.70 o 
 -11   1   2      353.07      324.00      9.90 o 
 -10   1   2      163.68      160.21      7.09 o 
  -9   1   2      459.48      437.56     11.36 o 
  -8   1   2       18.24       23.00      3.88 o 
  -7   1   2      969.08     1028.58     24.57 o 
  -6   1   2      762.99      781.43      8.78 o 
  -5   1   2      891.62     1055.65     10.12 o 
  -4   1   2      220.37      263.92     11.63 o 
  -3   1   2       84.07      104.65      8.73 o 
  -2   1   2      509.93      642.68     11.13 o 
  -1   1   2     2264.19     2333.97     35.58 o 
   0   1   2    11133.96    12039.53     93.97 o 
   1   1   2     1328.44     1321.65     10.74 o 
   2   1   2     3141.62     3807.78     30.19 o 
   3   1   2     3116.85     3093.07     26.14 o 
   4   1   2      304.05      356.97      7.53 o 
   5   1   2       61.13       69.55      4.40 o 
   6   1   2      799.35      760.71      8.15 o 
   7   1   2      198.97      193.71      6.59 o 
   8   1   2       68.79       66.72      5.04 o 
   9   1   2      389.68      368.51     10.35 o 
  10   1   2        7.76       32.94      5.26 o 
  11   1   2       21.97       21.65     10.46 o 
  12   1   2       69.18      103.10     15.71 o 
  13   1   2       13.06       18.66     11.37 o 
 -14   2   2      269.03      260.31     13.00 o 
 -13   2   2      116.32       92.23      8.52 o 
 -12   2   2        1.04        6.20      4.15 o 
 -11   2   2      120.85      121.68      9.29 o 
 -10   2   2      514.70      473.86     11.20 o 
  -9   2   2      242.28      200.54      7.94 o 
  -8   2   2     3228.74     3043.74     39.37 o 
  -7   2   2       62.42       63.55      2.86 o 
  -6   2   2      147.65      150.46      4.76 o 
  -5   2   2     5117.83     5553.96     46.17 o 
  -4   2   2      727.51      816.34      7.46 o 
  -3   2   2      211.73      227.86      5.01 o 
  -2   2   2     2976.77     2869.00     54.62 o 
  -1   2   2       57.24       47.06      7.62 o 
   0   2   2     5626.62     6004.26     48.53 o 
   1   2   2    42640.66    44450.05    357.04 o 
   2   2   2      385.17      441.95      5.34 o 
   3   2   2        2.29        3.53      1.74 o 
   5   2   2      154.34      152.39      3.14 o 
   6   2   2      144.33      151.97      3.49 o 
   7   2   2      569.66      742.37     25.15 o 
   8   2   2        0.38        5.13      2.81 o 
   9   2   2       64.22       76.46      5.72 o 
  10   2   2      669.32      560.54     16.01 o 
  11   2   2       51.89       52.75     11.96 o 
  12   2   2       63.30       66.01     13.64 o 
  13   2   2       19.40       33.72     13.96 o 
 -14   3   2      170.85      166.34     10.99 o 
 -13   3   2      549.64      519.61     16.50 o 
 -12   3   2       92.02       88.95      6.65 o 
 -11   3   2       35.54       32.54      7.00 o 
 -10   3   2      192.21      192.45      8.47 o 
  -9   3   2       36.44       35.95      4.96 o 
  -8   3   2       23.34       47.48      4.64 o 
  -7   3   2        0.17        9.52      2.00 o 
  -6   3   2     2937.89     2840.74     25.26 o 
  -5   3   2     1103.22     1229.74     11.11 o 
  -4   3   2        5.63        0.97      1.07 o 
  -3   3   2    11802.37    12347.86    101.61 o 
  -2   3   2     7099.70     7562.49     74.07 o 
  -1   3   2     1299.43     1440.01     13.58 o 
   0   3   2     2904.29     3026.59     23.96 o 
   1   3   2      663.98      865.16     14.41 o 
   2   3   2      624.83      725.99     12.60 o 
   3   3   2     1265.46     1096.37     11.25 o 
   4   3   2       12.37       13.78      4.15 o 
   5   3   2      866.25      913.11     23.94 o 
   6   3   2        0.55        0.97      1.51 o 
   7   3   2        4.15       11.14      2.99 o 
   8   3   2      416.12      404.28      9.43 o 
   9   3   2       60.15       65.94      6.08 o 
  10   3   2      134.37      142.86     11.05 o 
  11   3   2       13.75       12.77      7.12 o 
  12   3   2        0.18       25.99     11.95 o 
 -14   4   2      280.33      298.88     13.69 o 
 -13   4   2      108.01      102.31     12.32 o 
 -12   4   2       54.65       53.82      6.00 o 
 -11   4   2      243.68      227.74      8.60 o 
 -10   4   2      458.35      453.72     12.24 o 
  -9   4   2       70.26       66.53      5.31 o 
  -8   4   2     1782.75     1685.78     25.03 o 
  -7   4   2     1830.81     1786.77     19.78 o 
  -6   4   2     1310.90     1423.46     14.21 o 
  -5   4   2     2211.22     2344.23     20.94 o 
  -4   4   2      534.67      651.80      6.36 o 
  -3   4   2       50.07       77.83      4.80 o 
  -2   4   2     1864.99     2456.36     50.41 o 
  -1   4   2     1583.75     1855.77     38.65 o 
   0   4   2     4488.38     4913.01     37.93 o 
   1   4   2    28003.45    29690.88    248.62 o 
   2   4   2     1688.95     1748.99     15.68 o 
   3   4   2      383.53      399.48      6.79 o 
   4   4   2      692.48      788.18     21.66 o 
   5   4   2      108.90      118.07     12.89 o 
   6   4   2       83.43      145.81     12.82 o 
   7   4   2      140.00      237.70     17.07 o 
   8   4   2       81.45      100.07      5.34 o 
   9   4   2      110.23      148.77      7.19 o 
  10   4   2      241.85      226.52     13.37 o 
  11   4   2       19.13       18.40      7.38 o 
  12   4   2        7.02       19.98     11.88 o 
 -14   5   2        1.50        9.30      6.40 o 
 -13   5   2        2.43        5.01      5.59 o 
 -12   5   2      502.70      451.18     12.46 o 
 -11   5   2       75.57       76.32      5.91 o 
 -10   5   2      112.59      102.12      6.75 o 
  -9   5   2       32.08       44.73      5.37 o 
  -8   5   2      219.11      234.54      7.97 o 
  -7   5   2        4.41       18.30      2.93 o 
  -6   5   2       43.01       48.44      2.54 o 
  -5   5   2     1605.34     1764.87     17.37 o 
  -4   5   2      339.77      353.47      4.93 o 
  -3   5   2       11.49       25.04      1.20 o 
  -2   5   2     2994.36     3134.24     27.35 o 
  -1   5   2     2673.09     2963.03     25.87 o 
   0   5   2       37.50       45.76      1.92 o 
   1   5   2      754.90      775.79      9.10 o 
   2   5   2      120.58      120.27      2.85 o 
   3   5   2      266.23      296.80      4.71 o 
   4   5   2      308.77      353.77     11.26 o 
   5   5   2      321.36      274.15      4.80 o 
   6   5   2        9.24       19.77      2.33 o 
   7   5   2      433.69      451.69      9.74 o 
   8   5   2      766.85      616.86     13.05 o 
   9   5   2        2.05       11.24      4.65 o 
  10   5   2       57.81       77.44      9.17 o 
  11   5   2       36.07       59.23     13.02 o 
  12   5   2      117.82      102.55     15.89 o 
 -14   6   2       46.59       28.16      8.19 o 
 -13   6   2       77.66       98.41      8.84 o 
 -12   6   2        0.92       14.34      5.03 o 
 -11   6   2       29.84       60.20      6.75 o 
 -10   6   2       41.24       35.76      4.76 o 
  -9   6   2        0.03        2.85      3.25 o 
  -8   6   2     1018.13     1284.35     34.50 o 
  -7   6   2      709.24      856.76     13.60 o 
  -6   6   2        8.88        6.30      2.71 o 
  -5   6   2     2194.79     2468.82     26.92 o 
  -4   6   2     8175.91     9000.35     64.25 o 
  -3   6   2     4192.10     4649.18     34.43 o 
  -2   6   2     1066.14     1202.49     14.02 o 
  -1   6   2       18.30       28.81      1.37 o 
   0   6   2        7.34       10.06      0.99 o 
   1   6   2     6438.01     6708.30     54.09 o 
   2   6   2     2797.92     2949.30     43.14 o 
   3   6   2      257.07      289.98     15.83 o 
   4   6   2     2669.48     2497.58     21.70 o 
   5   6   2     4435.77     4212.66     33.89 o 
   6   6   2     1957.59     2004.08     19.83 o 
   7   6   2     4514.08     4330.01     48.72 o 
   8   6   2      189.75      160.89      7.20 o 
   9   6   2      711.71      623.34     19.57 o 
  10   6   2      849.14      791.51     23.68 o 
  11   6   2        3.56       11.67      7.12 o 
  12   6   2        0.95       13.35     10.01 o 
 -13   7   2       10.45       21.59      6.16 o 
 -12   7   2      416.83      411.11     15.01 o 
 -11   7   2       88.62       69.99      6.53 o 
 -10   7   2        0.11        3.10      3.52 o 
  -9   7   2      603.31      516.08     12.43 o 
  -8   7   2      134.18      159.82      7.00 o 
  -7   7   2      604.05      598.83     12.90 o 
  -6   7   2     1621.30     1657.70     16.43 o 
  -5   7   2      170.95      189.64      3.76 o 
  -4   7   2      501.41      475.73      5.42 o 
  -3   7   2     4690.37     4898.14     38.46 o 
  -2   7   2       12.60       17.46      1.00 o 
  -1   7   2     2849.55     3118.62     84.89 o 
   0   7   2     8112.18     8512.99     59.58 o 
   1   7   2       81.71      100.86      2.21 o 
   2   7   2     3029.03     3223.07     30.21 o 
   3   7   2      558.26      456.25      6.33 o 
   4   7   2       56.57       99.37      2.68 o 
   5   7   2      377.54      396.67     12.79 o 
   6   7   2       18.63       49.23      3.40 o 
   7   7   2       45.06       68.13      5.20 o 
   8   7   2        6.77       15.23      3.77 o 
   9   7   2      168.02      189.03     11.71 o 
  10   7   2      176.76      222.68     13.42 o 
  11   7   2      175.58      191.02     13.49 o 
  12   7   2        2.44       -7.25      8.65 o 
 -13   8   2      154.20      150.33     10.41 o 
 -12   8   2       33.19       41.53      5.89 o 
 -11   8   2      243.16      266.08     10.47 o 
 -10   8   2       26.10       24.84      4.59 o 
  -9   8   2      112.49      106.35      6.43 o 
  -8   8   2     2237.80     1957.21     28.45 o 
  -7   8   2      518.11      510.60      8.78 o 
  -6   8   2       34.56       32.78      2.30 o 
  -5   8   2      391.85      410.57      5.49 o 
  -4   8   2      892.61     1047.18      8.55 o 
  -3   8   2      110.61      108.88      2.10 o 
  -2   8   2     2661.10     2705.83     20.51 o 
  -1   8   2       48.27       44.24      1.67 o 
   0   8   2       52.52       44.15      1.56 o 
   1   8   2       12.49       24.27      1.69 o 
   2   8   2       75.49      101.90      3.04 o 
   3   8   2      186.49      219.14     10.12 o 
   4   8   2       55.95       72.15      2.43 o 
   5   8   2       17.46       22.37      1.89 o 
   6   8   2      257.74      266.43      6.33 o 
   7   8   2        0.98       18.65      6.87 o 
   8   8   2       39.07       51.20      7.16 o 
   9   8   2        6.34        6.96      5.71 o 
  10   8   2      614.19      578.17     20.13 o 
  11   8   2       23.75       32.73      8.55 o 
  12   8   2       63.85       85.98     11.01 o 
 -13   9   2       84.01       98.71      8.80 o 
 -12   9   2      300.23      272.05     15.36 o 
 -11   9   2      398.17      334.99     12.51 o 
 -10   9   2      358.22      307.20     20.28 o 
  -9   9   2      438.69      367.33     11.87 o 
  -8   9   2      284.12      246.25      7.73 o 
  -7   9   2      315.77      354.24      7.26 o 
  -6   9   2     1392.60     1297.82     13.81 o 
  -5   9   2      271.52      310.10      3.80 o 
  -4   9   2      147.79      220.95     10.65 o 
  -3   9   2      203.63      399.49      4.54 o 
  -2   9   2        1.43       12.29      1.51 o 
  -1   9   2      291.28      271.52      4.61 o 
   0   9   2     4088.25     4153.24     32.71 o 
   1   9   2     2625.93     2577.74     22.37 o 
   2   9   2      331.21      299.26      5.48 o 
   3   9   2     4701.81     4621.53     40.57 o 
   4   9   2       61.55       45.84      2.26 o 
   5   9   2      197.17      250.77      6.22 o 
   6   9   2      356.20      341.86      7.28 o 
   7   9   2       55.20       57.38      5.91 o 
   8   9   2       82.52      104.34      8.86 o 
   9   9   2       34.17       40.42      9.80 o 
  10   9   2        0.75       24.91      7.50 o 
  11   9   2       57.42       61.84      9.62 o 
  12   9   2       40.83       47.65     13.40 o 
 -13  10   2       25.42       18.74      9.24 o 
 -12  10   2       28.28       40.97      7.64 o 
 -11  10   2       72.46       67.30      7.91 o 
 -10  10   2        2.76       -1.55      4.89 o 
  -9  10   2       83.62       81.80      5.83 o 
  -8  10   2      686.34      707.55     13.23 o 
  -7  10   2      140.84      128.37      4.70 o 
  -6  10   2      460.45      519.23      9.64 o 
  -5  10   2     3042.33     3126.89     22.61 o 
  -4  10   2      791.11      901.25      8.44 o 
  -3  10   2      102.64      124.71      2.62 o 
  -2  10   2    11235.03    11653.32     95.10 o 
  -1  10   2        3.99        4.23      0.96 o 
   0  10   2      281.59      235.39      3.62 o 
   1  10   2     1152.27     1180.29     30.60 o 
   2  10   2       49.58       54.02      2.47 o 
   3  10   2      638.81      664.28     13.47 o 
   4  10   2     1997.68     1979.46     35.30 o 
   5  10   2       25.92       19.35      2.32 o 
   6  10   2       17.67       31.67      4.21 o 
   7  10   2     1012.48      937.38     15.80 o 
   8  10   2       18.84       27.27      6.49 o 
   9  10   2        4.18        3.52      5.73 o 
  10  10   2      113.92      115.35     10.61 o 
  11  10   2      189.78      200.49     13.82 o 
  12  10   2       35.76       34.96      8.80 o 
 -13  11   2      117.41      119.60     12.49 o 
 -12  11   2        4.11        2.12      5.80 o 
 -11  11   2      108.67      114.07     12.15 o 
 -10  11   2       21.64       24.62     13.93 o 
  -9  11   2       13.22       16.84      4.47 o 
  -8  11   2      114.77      106.79      5.59 o 
  -7  11   2       73.24      113.18      6.13 o 
  -6  11   2     1148.21     1109.66     15.02 o 
  -5  11   2       33.60       57.27      1.96 o 
  -4  11   2       67.26      111.62      5.21 o 
  -3  11   2      345.82      415.11      5.18 o 
  -2  11   2        0.55       13.81      1.73 o 
  -1  11   2     1826.17     2046.13     18.74 o 
   0  11   2     2446.66     2589.88     21.56 o 
   1  11   2     2445.14     2537.67     21.38 o 
   2  11   2      342.15      317.16      5.00 o 
   3  11   2      689.56      631.56      7.64 o 
   4  11   2      193.89      188.05      4.34 o 
   5  11   2        3.53       17.59      2.38 o 
   6  11   2      367.36      345.45      9.09 o 
   7  11   2       30.44       39.91      4.94 o 
   8  11   2      319.46      301.36     13.45 o 
   9  11   2      638.83      565.07     19.26 o 
  10  11   2       14.10       16.45      7.12 o 
  11  11   2        7.73        2.65      8.13 o 
  12  11   2       49.64       54.68     13.97 o 
 -13  12   2      216.82      234.66     13.55 o 
 -12  12   2       14.77        8.01      7.90 o 
 -11  12   2       65.18       80.07      8.77 o 
 -10  12   2      272.56      270.55     12.41 o 
  -9  12   2       12.36        8.68      4.37 o 
  -8  12   2     1101.88     1062.85     18.54 o 
  -7  12   2      206.31      195.85      6.71 o 
  -6  12   2      522.81      584.62      9.98 o 
  -5  12   2      734.75      972.14     19.68 o 
  -4  12   2        9.79       24.77      4.67 o 
  -3  12   2      371.27      344.04      4.75 o 
  -2  12   2     3016.49     3113.18     26.41 o 
  -1  12   2      417.63      534.21      6.24 o 
   0  12   2       12.99       25.95      1.59 o 
   1  12   2     1285.31     1339.41     24.99 o 
   2  12   2        0.07       11.58      1.39 o 
   3  12   2      849.88      897.24      9.91 o 
   4  12   2     3349.51     3257.58     28.42 o 
   5  12   2      460.41      452.02      7.38 o 
   6  12   2      190.44      207.54     11.54 o 
   7  12   2      721.63      717.96     15.63 o 
   8  12   2        4.60       21.02      8.42 o 
   9  12   2      146.51      163.25     11.40 o 
  10  12   2       76.90       74.89      9.56 o 
  11  12   2        5.60       -2.29     17.16 o 
  12  12   2        0.19       21.57      9.49 o 
 -13  13   2       89.76       99.55     13.01 o 
 -12  13   2       84.70       90.51     11.86 o 
 -11  13   2       12.04       13.61      7.60 o 
 -10  13   2      184.25      204.76     11.15 o 
  -9  13   2       19.11       50.80     15.06 o 
  -8  13   2      298.00      264.10      9.68 o 
  -7  13   2      448.15      368.36      9.65 o 
  -6  13   2     2843.71     2694.34     30.28 o 
  -5  13   2      819.63      813.60      9.25 o 
  -4  13   2      499.20      513.85     12.15 o 
  -3  13   2      671.07      695.27     17.42 o 
  -2  13   2      111.79      125.42      5.63 o 
  -1  13   2     1700.56     2019.49     50.37 o 
   0  13   2     6924.78     7406.78     54.43 o 
   1  13   2      644.67      590.93      6.60 o 
   2  13   2     3609.85     3659.03     28.60 o 
   3  13   2     1619.89     1638.29     15.84 o 
   4  13   2       37.64       40.05      3.00 o 
   5  13   2        0.48       21.41      6.00 o 
   6  13   2      121.27      126.64      6.28 o 
   7  13   2        4.13       15.09      3.10 o 
   8  13   2      762.34      723.49     20.83 o 
   9  13   2      256.88      261.58     13.76 o 
  10  13   2       61.52       58.77      9.23 o 
  11  13   2       27.93       27.58     10.13 o 
  12  13   2      176.74      198.60     31.50 o 
 -13  14   2       89.20       85.48     12.44 o 
 -12  14   2       11.36       26.72      9.00 o 
 -11  14   2      208.57      207.52     14.90 o 
 -10  14   2      102.20       92.79     14.69 o 
  -9  14   2        4.54       -1.43      5.03 o 
  -8  14   2      266.58      242.74     16.79 o 
  -7  14   2        0.09        4.72      3.25 o 
  -6  14   2      525.85      523.46     12.88 o 
  -5  14   2      279.89      334.71      6.51 o 
  -4  14   2     1082.54     1029.66     10.53 o 
  -3  14   2      156.57      169.01      3.50 o 
  -2  14   2      245.90      207.66      4.64 o 
  -1  14   2      176.53      156.76      5.02 o 
   0  14   2      561.03      688.70      7.05 o 
   1  14   2      462.42      460.80      5.74 o 
   2  14   2       20.24       16.12      1.56 o 
   3  14   2       36.18       28.69      2.36 o 
   4  14   2       10.27        8.25      1.85 o 
   5  14   2        7.49       11.38      2.32 o 
   6  14   2       11.26       11.15      3.96 o 
   7  14   2       19.86       17.50      7.22 o 
   8  14   2        0.08        8.58      4.02 o 
   9  14   2       32.72       48.00      7.98 o 
  10  14   2       75.38      106.67     13.03 o 
  11  14   2        1.83       -0.34      7.95 o 
  12  14   2      106.11      148.25     16.33 o 
 -13  15   2        7.33       18.02      9.27 o 
 -12  15   2      237.45      229.57     25.51 o 
 -11  15   2        4.24       -0.93      6.34 o 
 -10  15   2       56.75       65.04      9.28 o 
  -9  15   2      232.63      230.80     27.78 o 
  -8  15   2      198.73      179.92     18.27 o 
  -7  15   2     1362.02     1233.63     23.49 o 
  -6  15   2     2676.45     2448.83     47.94 o 
  -5  15   2      293.82      260.05      5.91 o 
  -4  15   2      475.87      470.00      6.65 o 
  -3  15   2      328.13      328.21      9.80 o 
  -2  15   2        0.09        3.69      1.49 o 
  -1  15   2      599.94      605.23      7.27 o 
   0  15   2       34.73       34.75      1.72 o 
   1  15   2        1.55        2.69      1.16 o 
   2  15   2     1308.25     1202.47     11.54 o 
   3  15   2      186.66      178.77      4.56 o 
   4  15   2       10.86       16.64      2.13 o 
   5  15   2     1219.55     1190.65     19.21 o 
   6  15   2      131.13      164.63      9.70 o 
   7  15   2       80.22       95.41      7.45 o 
   8  15   2      280.14      264.07     12.99 o 
   9  15   2      337.10      330.44     18.83 o 
  10  15   2       50.32       42.39     10.83 o 
  11  15   2        4.03       25.06      9.29 o 
  12  15   2        0.38        1.53      9.29 o 
 -13  16   2      271.84      279.89     19.07 o 
 -12  16   2       82.23       89.09     12.25 o 
 -11  16   2      194.94      202.92     25.76 o 
 -10  16   2       59.35       70.98     23.33 o 
  -9  16   2       53.53       54.72      8.24 o 
  -8  16   2        2.25       -3.98      3.98 o 
  -7  16   2      607.76      528.96     14.10 o 
  -6  16   2        5.89       38.57      7.49 o 
  -5  16   2        8.76        8.07      2.34 o 
  -4  16   2     2838.61     2817.78     26.41 o 
  -3  16   2     1788.52     1810.74     17.98 o 
  -2  16   2      855.02      852.41     15.20 o 
  -1  16   2       36.54       44.58      2.48 o 
   0  16   2     1441.29     1407.46     12.40 o 
   1  16   2     1190.73     1147.80     11.16 o 
   2  16   2      309.89      300.29      6.82 o 
   3  16   2       57.97       73.59      8.80 o 
   4  16   2      170.58      145.53      4.50 o 
   5  16   2     1208.45     1092.61     15.78 o 
   6  16   2      685.23      626.01     16.05 o 
   7  16   2       28.36       23.98      5.59 o 
   8  16   2       17.02       30.12      6.75 o 
   9  16   2      200.93      205.86     15.87 o 
  10  16   2       56.70       64.10     11.59 o 
  11  16   2       12.73       30.58     10.22 o 
  12  16   2        1.82        1.33      7.97 o 
 -13  17   2       43.98       52.22     11.93 o 
 -12  17   2        1.76        7.43      9.15 o 
 -11  17   2        0.43       -1.70      7.06 o 
 -10  17   2       19.53       39.30     11.18 o 
  -9  17   2      163.55      183.81     16.97 o 
  -8  17   2       40.38       33.89      6.30 o 
  -7  17   2       14.17       12.64      4.92 o 
  -6  17   2     1121.70     1043.94     20.96 o 
  -5  17   2       13.58       13.66      2.67 o 
  -4  17   2       30.45       51.55      8.09 o 
  -3  17   2       58.36       64.76      5.43 o 
  -2  17   2       37.04       46.36      2.30 o 
  -1  17   2      122.14      132.72      6.36 o 
   0  17   2      792.14      774.55      8.09 o 
   1  17   2      153.91      184.48      3.78 o 
   2  17   2      586.91      515.47      6.90 o 
   3  17   2     1768.49     1771.53     17.39 o 
   4  17   2      177.26      156.58      5.05 o 
   5  17   2       97.56      130.38      8.95 o 
   6  17   2      104.91       99.00      7.29 o 
   7  17   2       32.57       35.65      7.50 o 
   8  17   2     1120.86     1106.67     29.57 o 
   9  17   2      377.93      354.64     20.40 o 
  10  17   2        4.03        1.54      8.44 o 
  11  17   2      159.63      139.53     15.51 o 
 -12  18   2        0.88       11.72      8.64 o 
 -11  18   2      104.30      108.03     12.41 o 
 -10  18   2      258.75      244.03     15.81 o 
  -9  18   2        6.14        5.74      6.01 o 
  -8  18   2       55.22       41.95      6.53 o 
  -7  18   2      178.62      132.20      8.98 o 
  -6  18   2       46.61       67.34      6.02 o 
  -5  18   2      594.24      592.66     11.65 o 
  -4  18   2      156.03      135.92      4.73 o 
  -3  18   2      112.29      147.15      4.45 o 
  -2  18   2      165.34      133.22      3.70 o 
  -1  18   2       91.43      118.53      4.56 o 
   0  18   2     1127.91     1009.10     10.49 o 
   1  18   2       56.32       60.14      2.58 o 
   2  18   2       13.20       18.35      1.89 o 
   3  18   2      203.77      199.77      4.66 o 
   4  18   2      747.40      730.98     10.61 o 
   5  18   2        8.50       14.45      4.76 o 
   6  18   2       11.89       20.09      9.81 o 
   7  18   2        3.49        7.82      6.63 o 
   8  18   2        2.36       32.92      8.20 o 
   9  18   2       72.13       91.51     14.84 o 
  10  18   2       58.29       41.40     11.01 o 
  11  18   2       82.84       67.00     14.03 o 
 -12  19   2        1.65        2.54     11.21 o 
 -11  19   2       30.01       20.51     15.21 o 
 -10  19   2       23.74       27.18     19.33 o 
  -9  19   2      314.16      382.75     15.47 o 
  -8  19   2      412.38      358.94     14.31 o 
  -7  19   2      889.77      794.46     21.13 o 
  -6  19   2     6293.68     5534.53     87.31 o 
  -5  19   2      211.59      191.78      6.79 o 
  -3  19   2     1460.13     1323.99     15.65 o 
  -2  19   2      806.11      741.20      9.40 o 
  -1  19   2     1354.19     1362.86     17.70 o 
   0  19   2      725.57      700.02     10.66 o 
   1  19   2        1.24        2.73      2.04 o 
   2  19   2       58.10       65.49      4.33 o 
   3  19   2     4337.35     4092.73     37.29 o 
   4  19   2      116.90      112.91      4.53 o 
   6  19   2      467.18      480.39     17.36 o 
   7  19   2        1.08       12.53      9.00 o 
   8  19   2     2266.38     2131.37     73.71 o 
   9  19   2      384.94      397.73     21.41 o 
  10  19   2      118.10      108.32     13.98 o 
  11  19   2       30.76       33.95     10.67 o 
 -12  20   2        0.76        7.45      8.70 o 
 -11  20   2       21.68        3.93     12.87 o 
 -10  20   2       79.15       79.78     10.93 o 
  -9  20   2       11.12        5.21      8.47 o 
  -8  20   2      111.53      112.34      9.36 o 
  -7  20   2      460.64      421.00     15.24 o 
  -6  20   2       28.84       36.33      6.05 o 
  -5  20   2       34.31       35.25      5.61 o 
  -4  20   2        0.05        6.63      2.48 o 
  -3  20   2      611.51      602.74     10.13 o 
  -2  20   2      162.69      120.93      4.85 o 
  -1  20   2      374.26      387.02      7.24 o 
   0  20   2      262.19      226.29      5.45 o 
   1  20   2     1927.94     1747.16     17.32 o 
   2  20   2      176.37      183.98      4.56 o 
   3  20   2      185.60      181.18      5.66 o 
   4  20   2       46.07       39.27      3.62 o 
   5  20   2        9.77       13.55      5.42 o 
   6  20   2      135.08      179.87     11.71 o 
   7  20   2       32.13       32.02      9.98 o 
   8  20   2        2.79       21.77      8.76 o 
   9  20   2       85.43       99.22     12.96 o 
  10  20   2        0.40       -8.04      8.04 o 
  11  20   2       73.72       98.81     16.76 o 
 -12  21   2      217.66      241.68     18.11 o 
 -11  21   2        2.01        4.50      7.71 o 
 -10  21   2       80.52       77.51     12.67 o 
  -9  21   2        2.22       -5.10      5.38 o 
  -8  21   2       22.30       19.84      6.14 o 
  -7  21   2        0.12        8.62      5.26 o 
  -6  21   2      432.54      353.80     15.77 o 
  -5  21   2       75.16       77.30      8.18 o 
  -4  21   2      106.18      127.98      5.88 o 
  -3  21   2      434.26      325.34      7.45 o 
  -2  21   2      316.42      270.25      6.21 o 
  -1  21   2     1235.18     1075.20     13.85 o 
   0  21   2      345.55      352.02      8.71 o 
   1  21   2      566.95      539.80     10.33 o 
   2  21   2       96.73       80.41      4.12 o 
   3  21   2      351.17      296.46      7.04 o 
   4  21   2        0.13        3.10      2.39 o 
   5  21   2      109.11      119.87      7.89 o 
   6  21   2       17.74       23.97      7.81 o 
   7  21   2        0.29       -3.15      5.45 o 
   8  21   2       23.07       20.28      7.92 o 
   9  21   2      152.06      126.40     14.45 o 
  10  21   2        0.01       10.24     10.79 o 
  11  21   2       23.07       26.73     20.95 o 
 -12  22   2       15.93       14.73     14.41 o 
 -11  22   2      109.82      107.26     12.66 o 
 -10  22   2       51.05       51.81     10.06 o 
  -9  22   2        1.61       -2.31      8.00 o 
  -8  22   2      194.97      228.86     12.66 o 
  -7  22   2        0.29       10.80      5.36 o 
  -6  22   2        7.64       13.93      7.12 o 
  -5  22   2      409.25      406.23     14.38 o 
  -4  22   2      549.06      496.89     10.06 o 
  -3  22   2      580.92      528.22     10.33 o 
  -2  22   2        6.74        7.77      2.76 o 
  -1  22   2      566.28      523.87      9.23 o 
   0  22   2       36.15       51.34      3.27 o 
   1  22   2      313.35      284.49      6.87 o 
   2  22   2        1.17        8.35      2.48 o 
   3  22   2      270.69      280.35      6.97 o 
   4  22   2        6.65        4.67      3.00 o 
   5  22   2      411.81      387.19     18.76 o 
   6  22   2      338.68      301.49     14.71 o 
   7  22   2      262.92      268.80     14.78 o 
   8  22   2       41.42       42.09      9.25 o 
   9  22   2        0.03        5.72      8.26 o 
  10  22   2        5.90        0.16      8.77 o 
  11  22   2        2.47        5.22      9.44 o 
 -11  23   2        0.00        5.24      7.85 o 
 -10  23   2      243.98      245.84     16.46 o 
  -9  23   2       34.35       18.58      7.05 o 
  -8  23   2        0.01        4.63      5.40 o 
  -7  23   2      566.72      513.52     19.55 o 
  -6  23   2       55.75       54.39     15.89 o 
  -5  23   2       53.35       52.19      6.67 o 
  -4  23   2       40.84       49.99      7.81 o 
  -3  23   2      775.94      691.24     12.27 o 
  -2  23   2     1303.50     1104.68     16.51 o 
  -1  23   2     1500.90     1421.69     22.46 o 
   0  23   2     1005.90      988.94     15.00 o 
   1  23   2      152.18      178.85     12.45 o 
   2  23   2      752.69      782.79     13.15 o 
   3  23   2     2042.27     1831.55     22.19 o 
   4  23   2       88.73       87.23      6.18 o 
   5  23   2      948.78      881.24     24.00 o 
   6  23   2       93.73      101.29      7.99 o 
   7  23   2       19.77        8.10      6.66 o 
   8  23   2        8.59       10.72      7.02 o 
   9  23   2      300.03      305.52     27.23 o 
  10  23   2        0.02       -1.49      9.05 o 
 -11  24   2       42.82       47.01     10.64 o 
 -10  24   2       12.86       12.21      7.93 o 
  -9  24   2       58.82       71.33     16.86 o 
  -8  24   2       73.21       70.25      8.78 o 
  -7  24   2       96.57      111.15      9.39 o 
  -6  24   2       82.36       74.23      8.21 o 
  -5  24   2      102.86       97.47      6.74 o 
  -4  24   2      251.00      238.93      7.84 o 
  -3  24   2      835.50      780.70     13.50 o 
  -2  24   2      356.86      300.62      7.94 o 
  -1  24   2      943.06      879.63     16.95 o 
   0  24   2        3.08       22.68      3.90 o 
   1  24   2      157.51      135.78      7.71 o 
   2  24   2      671.26      611.96     19.95 o 
   3  24   2      159.13      155.56      6.59 o 
   4  24   2      362.41      296.15     15.13 o 
   5  24   2       15.18       25.73      6.58 o 
   6  24   2       19.91       16.87      6.91 o 
   7  24   2       40.98       47.17     14.17 o 
   8  24   2       83.18       90.97     11.02 o 
   9  24   2        1.33       -0.57      8.82 o 
  10  24   2      193.95      208.72     24.58 o 
 -11  25   2      361.50      402.86     53.21 o 
 -10  25   2       23.38       27.57      9.06 o 
  -9  25   2      133.61      161.48     12.20 o 
  -8  25   2        0.40        0.74      5.45 o 
  -7  25   2      194.47      180.67     11.57 o 
  -6  25   2        4.84       16.39      5.53 o 
  -5  25   2       35.52       36.31      5.13 o 
  -4  25   2      448.21      435.05     10.88 o 
  -3  25   2       25.66       32.86      6.74 o 
  -2  25   2       78.00       49.23      4.54 o 
  -1  25   2     1035.98      920.66     16.11 o 
   0  25   2      988.42      916.71     17.61 o 
   1  25   2      290.65      317.37      8.86 o 
   2  25   2     1001.45      888.55     15.75 o 
   3  25   2      928.92      875.12     15.76 o 
   4  25   2      164.55      151.33     10.33 o 
   5  25   2      492.20      475.26     35.38 o 
   6  25   2       35.67       34.44      7.75 o 
   7  25   2       40.13       27.45      8.37 o 
   8  25   2      151.31      181.34     15.87 o 
   9  25   2       64.93       82.73     22.58 o 
  10  25   2       11.59       20.31     15.37 o 
 -11  26   2      162.44      129.81     21.46 o 
 -10  26   2       56.54       43.04      9.85 o 
  -9  26   2        0.02       -5.76      5.76 o 
  -8  26   2      118.36      112.32     10.44 o 
  -7  26   2      397.40      438.90     16.81 o 
  -6  26   2       37.03       31.00      5.55 o 
  -5  26   2        0.96        2.46      4.22 o 
  -4  26   2      106.41      125.52      7.03 o 
  -3  26   2       27.29       24.10      4.27 o 
  -2  26   2       52.76       33.31      4.56 o 
  -1  26   2      465.96      407.57     11.34 o 
   0  26   2        0.85       13.23      4.52 o 
   1  26   2      860.75      755.85     15.97 o 
   2  26   2      138.63      142.38      7.30 o 
   3  26   2      326.47      297.18      9.97 o 
   4  26   2       67.88       63.62     10.34 o 
   5  26   2        5.77       19.25      8.46 o 
   6  26   2       65.18       71.48      9.39 o 
   7  26   2       18.37       14.99     10.23 o 
   8  26   2       11.71        0.16     11.08 o 
   9  26   2       31.75       47.69     11.54 o 
  10  26   2       24.87       44.47     27.09 o 
 -11  27   2       25.83        0.40     13.48 o 
 -10  27   2       99.54      107.50     12.99 o 
  -9  27   2        3.69        2.56      9.77 o 
  -8  27   2        5.31        8.51      6.57 o 
  -7  27   2       10.18        8.39      6.34 o 
  -6  27   2      330.99      291.52     13.77 o 
  -5  27   2        0.08       -1.87      3.79 o 
  -4  27   2       34.45       19.85      4.87 o 
  -3  27   2      223.05      183.06      9.03 o 
  -2  27   2      119.46      128.12      7.22 o 
  -1  27   2     1143.63     1023.00     19.52 o 
   0  27   2      103.62       83.42      9.93 o 
   1  27   2       75.56       84.15      6.05 o 
   2  27   2      103.38      111.46      6.73 o 
   3  27   2        0.50       -3.52      5.13 o 
   4  27   2       18.68       18.23     18.73 o 
   5  27   2        8.28       11.89      8.08 o 
   6  27   2       60.17       66.29     11.90 o 
   7  27   2       43.00       47.05     10.17 o 
   8  27   2      217.06      236.13     17.85 o 
   9  27   2       27.89       31.30     10.95 o 
 -10  28   2      261.32      281.76     18.12 o 
  -9  28   2      120.81      124.89     17.18 o 
  -8  28   2       37.37       45.20      9.30 o 
  -7  28   2      142.20      149.82     11.67 o 
  -6  28   2        3.67        3.07      5.69 o 
  -5  28   2       18.74       17.92      5.05 o 
  -4  28   2        2.77        0.92      3.72 o 
  -3  28   2       12.83       17.02      4.40 o 
  -2  28   2       10.41        6.66      3.67 o 
  -1  28   2       37.71       50.69      5.37 o 
   0  28   2        1.11        9.02      3.82 o 
   1  28   2       36.49       27.10      4.58 o 
   2  28   2      102.10      111.64     11.02 o 
   3  28   2      153.24      161.95     14.78 o 
   4  28   2      152.32      151.04     14.56 o 
   5  28   2       33.86       55.43     10.76 o 
   6  28   2        4.93        9.68      7.95 o 
   7  28   2        2.68       19.80     12.35 o 
   8  28   2        1.01       -5.23      9.08 o 
   9  28   2       15.58       23.47     13.86 o 
 -10  29   2       92.86      132.52     21.09 o 
  -9  29   2      154.36      203.82     15.90 o 
  -8  29   2       86.36       78.27     10.94 o 
  -7  29   2        3.84        9.08      6.68 o 
  -6  29   2      133.38      138.53     19.16 o 
  -5  29   2        1.07        2.51      4.99 o 
  -4  29   2      134.05      141.76      8.60 o 
  -3  29   2      194.36      161.12      8.24 o 
  -2  29   2        0.66       -1.99      3.88 o 
  -1  29   2      106.11      111.74      7.14 o 
   0  29   2      442.99      411.79     12.01 o 
   1  29   2       11.48        3.56      3.73 o 
   2  29   2       55.00       52.80      6.33 o 
   3  29   2      275.85      262.86     17.22 o 
   4  29   2        0.32        1.50      6.74 o 
   5  29   2      105.90       96.10     12.72 o 
   6  29   2      266.19      258.96     23.62 o 
   7  29   2       17.85       19.71     11.58 o 
   8  29   2       23.82       21.78     13.59 o 
   9  29   2        6.54       21.32     13.98 o 
 -10  30   2       28.94       38.21     14.55 o 
  -9  30   2       20.64       29.53     14.71 o 
  -8  30   2      272.39      268.00     19.20 o 
  -7  30   2        0.10        8.34      6.76 o 
  -6  30   2       14.61       14.04      6.53 o 
  -5  30   2        0.06       -0.27      4.99 o 
  -4  30   2       79.85       77.65      7.16 o 
  -3  30   2      325.17      284.98     10.53 o 
  -2  30   2        0.02        4.12      4.03 o 
  -1  30   2        7.52        7.61      4.00 o 
   0  30   2      141.49      149.42      8.11 o 
   1  30   2      152.16      163.05      8.41 o 
   2  30   2      104.46      122.28      8.64 o 
   3  30   2       96.06       84.18     11.76 o 
   4  30   2        6.40       -1.88      7.26 o 
   5  30   2       42.25       55.46     13.60 o 
   6  30   2       33.97       25.88     11.67 o 
   7  30   2      253.53      291.61     26.22 o 
   8  30   2       46.78       40.26     14.81 o 
   9  30   2        1.57       10.29     12.88 o 
  -9  31   2       20.63       16.82      8.73 o 
  -8  31   2       20.03       19.92      8.51 o 
  -7  31   2       19.51       14.22      8.01 o 
  -6  31   2       18.57       22.85      7.87 o 
  -5  31   2       36.16       46.82      7.70 o 
  -4  31   2        5.10        2.18      5.36 o 
  -3  31   2      275.74      258.64     10.30 o 
  -2  31   2        4.53        5.21      4.27 o 
  -1  31   2        4.32        0.52      4.74 o 
   0  31   2       10.02        9.08      4.18 o 
   1  31   2       90.36       96.91      8.19 o 
   2  31   2       11.45       16.67      7.15 o 
   3  31   2       60.19       56.59     10.79 o 
   4  31   2       35.32       34.82     10.70 o 
   5  31   2      286.81      287.14     24.02 o 
   6  31   2       83.54       83.16     17.21 o 
   7  31   2        0.38        5.09     10.40 o 
   8  31   2        0.72        6.04     11.63 o 
  -9  32   2       15.93        6.34     12.52 o 
  -8  32   2      176.65      176.68     15.34 o 
  -7  32   2       50.59       50.40      9.72 o 
  -6  32   2       72.36       89.10     11.23 o 
  -5  32   2        5.56        2.01      5.94 o 
  -4  32   2       87.68       82.25     12.90 o 
  -3  32   2       34.84       49.13      7.08 o 
  -2  32   2       36.56       52.72      6.11 o 
  -1  32   2       28.47       22.04      5.05 o 
   0  32   2        0.09        3.38      3.96 o 
   1  32   2      165.66      202.16     11.07 o 
   2  32   2      410.15      355.58     21.90 o 
   3  32   2       13.70       18.08      8.43 o 
   4  32   2       26.40       15.62     10.43 o 
   5  32   2       49.54       75.55     15.73 o 
   6  32   2        0.64        6.19     10.49 o 
   7  32   2       12.19       47.03     16.11 o 
   8  32   2      111.86      156.74     23.01 o 
  -9  33   2       14.24       12.72     13.37 o 
  -8  33   2       23.25       28.07     13.53 o 
  -7  33   2        2.29        0.98      6.84 o 
  -6  33   2       58.30       74.69     10.77 o 
  -5  33   2       98.47      103.01     18.88 o 
  -4  33   2       21.54       15.82      6.87 o 
  -3  33   2       95.32       87.04      9.26 o 
  -2  33   2       48.85       33.70      6.71 o 
  -1  33   2        8.01        2.08      5.20 o 
   0  33   2        6.59        4.97      4.90 o 
   1  33   2       11.03       16.61      5.67 o 
   2  33   2       10.94        9.79      7.04 o 
   3  33   2        4.94        8.73      9.61 o 
   4  33   2        0.72        5.61      9.18 o 
   5  33   2       56.79       84.49     16.62 o 
   6  33   2        5.21       -0.86     10.80 o 
   7  33   2       10.68        8.30     11.63 o 
  -8  34   2        7.02        2.74      8.21 o 
  -7  34   2       69.93       90.04     12.06 o 
  -6  34   2       34.48       34.81      8.87 o 
  -5  34   2       42.76       49.40     11.26 o 
  -4  34   2      107.86      100.66     11.00 o 
  -3  34   2       16.80       18.70      7.34 o 
  -2  34   2       34.50       44.97      7.35 o 
  -1  34   2       60.53       68.90      8.20 o 
   0  34   2      202.46      218.65     11.88 o 
   1  34   2      390.46      367.29     18.06 o 
   2  34   2       13.06        7.52     14.86 o 
   3  34   2        7.60       27.97     11.74 o 
   4  34   2       36.88       42.15     14.05 o 
   5  34   2        2.81        0.43      8.98 o 
   6  34   2        6.54       12.83     10.96 o 
   7  34   2       31.36       28.05     14.01 o 
  -8  35   2       10.18        3.23      8.06 o 
  -7  35   2      159.72      182.28     15.34 o 
  -6  35   2       17.39        2.64      7.42 o 
  -5  35   2       71.88       74.64     18.77 o 
  -4  35   2      251.90      247.52     15.91 o 
  -3  35   2      110.26      112.61     11.68 o 
  -2  35   2       26.71       27.34      7.32 o 
  -1  35   2       33.07       22.86      6.31 o 
   0  35   2       91.97      104.53      9.29 o 
   1  35   2       13.26       20.54      9.20 o 
   2  35   2        1.11       13.63      9.75 o 
   3  35   2       63.02       68.36     14.97 o 
   4  35   2       84.11       77.60     16.72 o 
   5  35   2       13.64        6.28     10.78 o 
   6  35   2       46.61       39.36     14.64 o 
   7  35   2       68.31       83.24     18.96 o 
  -7  36   2        4.24        0.95      7.51 o 
  -6  36   2      152.91      152.73     14.42 o 
  -5  36   2       16.57       26.74      8.60 o 
  -4  36   2        1.86       29.33      8.15 o 
  -3  36   2        1.76       18.08      7.80 o 
  -2  36   2       82.21       91.53     10.03 o 
  -1  36   2       92.67      108.17     10.62 o 
   0  36   2        2.86       10.61      9.24 o 
   1  36   2      571.69      565.94     26.64 o 
   2  36   2      171.61      196.91     21.38 o 
   3  36   2      161.05      179.86     21.07 o 
   4  36   2       46.23       60.10     15.53 o 
   5  36   2        0.20        4.14     11.56 o 
   6  36   2       70.26       68.23     17.12 o 
  -7  37   2        3.32        3.73      8.22 o 
  -6  37   2        0.84        2.06      7.31 o 
  -5  37   2        0.66       17.24      8.23 o 
  -4  37   2      112.77      130.35     12.93 o 
  -3  37   2       20.88       18.58      8.02 o 
  -2  37   2        0.00       -2.89     10.56 o 
  -1  37   2      154.50      181.31     14.39 o 
   0  37   2      285.75      332.45     18.30 o 
   1  37   2        2.00       10.22      9.91 o 
   2  37   2        5.67       10.71     10.07 o 
   3  37   2        0.62        9.59     10.92 o 
   4  37   2        1.56        0.65     10.82 o 
   5  37   2        0.20       -4.36      9.82 o 
   6  37   2        2.51       11.95     12.41 o 
  -6  38   2       20.11       30.04      9.48 o 
  -5  38   2       92.51      102.44     12.79 o 
  -4  38   2      452.27      483.37     40.68 o 
  -3  38   2       24.49       41.73      9.68 o 
  -2  38   2      145.44      192.26     14.96 o 
  -1  38   2        0.10        5.87      8.06 o 
   0  38   2      107.55      116.04     18.56 o 
   1  38   2       55.19       94.30     17.18 o 
   2  38   2       87.81       84.23     16.99 o 
   3  38   2        3.05       28.93     12.85 o 
   4  38   2        0.35        8.27     11.31 o 
   5  38   2       28.50       31.69     14.25 o 
  -5  39   2        0.32       -3.82      7.31 o 
  -4  39   2       76.71       89.03     12.05 o 
  -3  39   2        6.08        3.92      7.39 o 
  -2  39   2      142.97      147.42     16.55 o 
  -1  39   2       26.42       30.02      9.44 o 
   0  39   2       13.57       18.53     12.88 o 
   1  39   2      114.18      108.94     18.84 o 
   2  39   2       22.57       17.34     12.08 o 
   3  39   2      136.54      188.21     23.20 o 
   4  39   2        1.42        5.55     11.94 o 
  -5  40   2      131.17      153.24     14.92 o 
  -4  40   2      255.03      270.45     18.43 o 
  -3  40   2       62.92       84.32     15.36 o 
  -2  40   2        2.94        1.62      7.27 o 
  -1  40   2       56.20       63.04     10.85 o 
   0  40   2        4.43       12.41     11.76 o 
   1  40   2       11.81        5.39     11.16 o 
   2  40   2        0.62        2.07     10.89 o 
   3  40   2        1.57        8.72     11.79 o 
  -4  41   2       41.73       52.73     10.81 o 
  -3  41   2       13.98       16.56      8.86 o 
  -2  41   2        5.33        6.44      8.07 o 
  -1  41   2       81.44      118.34     19.81 o 
   0  41   2       72.36       61.71     16.65 o 
   1  41   2      156.69      151.59     21.53 o 
   2  41   2       98.38      103.17     19.27 o 
  -2  42   2        0.86        9.39      7.83 o 
  -1  42   2       26.33       14.42     13.05 o 
   0  42   2        3.48       17.81     13.05 o 
   1  42   2       55.44       58.33     16.65 o 
 -14   1   3       68.15       73.34      8.62 o 
 -13   1   3      133.92      127.56      9.44 o 
 -12   1   3      158.55      165.32      9.65 o 
 -11   1   3      315.39      287.64     10.99 o 
 -10   1   3      103.82       94.01      6.71 o 
  -9   1   3      105.34      115.08      7.64 o 
  -8   1   3      813.14      740.73     21.73 o 
  -7   1   3        7.64        9.51      2.37 o 
  -6   1   3      961.72      870.43      9.00 o 
  -5   1   3       60.23       60.36      3.18 o 
  -4   1   3      446.45      508.95      7.25 o 
  -3   1   3     3433.67     3539.33     45.66 o 
  -2   1   3       22.27       28.45      3.10 o 
  -1   1   3     9848.89     9802.90     94.01 o 
   0   1   3      498.51      545.23      6.36 o 
   1   1   3       11.09       34.64      2.19 o 
   2   1   3      194.85      195.16      3.95 o 
   3   1   3     2153.25     2103.76     18.98 o 
   4   1   3      406.37      360.48      4.82 o 
   5   1   3       73.31       76.22      2.74 o 
   6   1   3      874.62      812.21      9.35 o 
   7   1   3       87.52      107.78      5.67 o 
   8   1   3      158.23      153.92      9.96 o 
   9   1   3       18.78       12.13      8.81 o 
  10   1   3       26.43       13.77      9.93 o 
  11   1   3        4.65        7.85     10.36 o 
  12   1   3       24.55        8.39     10.43 o 
 -14   2   3      242.32      236.68     12.50 o 
 -13   2   3       31.69       31.45      6.60 o 
 -12   2   3      217.02      181.41      9.94 o 
 -11   2   3       26.29       24.17      5.15 o 
 -10   2   3      214.52      220.68     10.74 o 
  -9   2   3      125.37      123.55      7.90 o 
  -8   2   3       16.53       20.88      5.77 o 
  -7   2   3       79.66      109.88      5.18 o 
  -6   2   3      568.76      622.14      6.92 o 
  -5   2   3      180.91      183.45      3.16 o 
  -4   2   3      128.49      109.64      3.36 o 
  -3   2   3      451.94      455.96      7.22 o 
  -2   2   3       16.85       29.66      2.78 o 
  -1   2   3     3094.19     3253.03     35.27 o 
   0   2   3      479.35      420.88      5.36 o 
   1   2   3     5069.69     5112.43     42.24 o 
   2   2   3        6.13        8.60      1.39 o 
   3   2   3        4.05       -0.41      1.22 o 
   4   2   3      145.15      161.32      3.33 o 
   5   2   3      117.40      100.78      3.09 o 
   6   2   3        7.36       10.37      2.06 o 
   7   2   3      202.44      203.17      9.20 o 
   8   2   3       56.49       43.09      7.58 o 
   9   2   3       92.78       93.86     16.34 o 
  10   2   3      108.32      108.77     30.11 o 
  11   2   3       66.30       55.49     25.55 o 
  12   2   3       66.94       83.97     16.68 o 
 -14   3   3        7.14        8.82      6.16 o 
 -13   3   3        0.23       -4.94      4.94 o 
 -12   3   3       72.58       81.66      7.62 o 
 -11   3   3        6.11        9.72      4.45 o 
 -10   3   3        3.50        3.80      5.94 o 
  -9   3   3       69.51       55.57      6.00 o 
  -8   3   3      193.33      172.22      8.41 o 
  -7   3   3      410.47      415.66      9.90 o 
  -6   3   3      176.26      211.64      3.92 o 
  -5   3   3        0.88        4.17      1.01 o 
  -4   3   3     1383.38     1643.97     19.81 o 
  -3   3   3      109.38      120.98      3.28 o 
  -2   3   3        2.33        1.42      0.98 o 
  -1   3   3     1833.48     1889.03     18.54 o 
   0   3   3        1.41        6.01      0.87 o 
   1   3   3      232.87      237.74      5.22 o 
   2   3   3     2381.80     2694.71     26.27 o 
   3   3   3       66.19       77.45      2.65 o 
   4   3   3       54.50       43.10      1.95 o 
   5   3   3        2.43        1.47      1.53 o 
   6   3   3       24.85       15.46      2.28 o 
   7   3   3      301.60      282.01      8.21 o 
   8   3   3       71.86       67.57      8.20 o 
   9   3   3      198.87      186.43     11.93 o 
  10   3   3       76.86       70.85     12.77 o 
  11   3   3      150.64      136.48     16.97 o 
  12   3   3       61.63       66.18     14.37 o 
 -14   4   3        5.59       17.27      6.52 o 
 -13   4   3       12.52        5.13      5.58 o 
 -12   4   3      141.72      142.93      9.06 o 
 -11   4   3        2.92        6.25      4.74 o 
 -10   4   3      741.32      669.97     18.48 o 
  -9   4   3      150.12      133.33     16.55 o 
  -8   4   3     3032.07     2767.73     45.30 o 
  -7   4   3      118.56      117.30      6.06 o 
  -6   4   3       32.92       36.37      1.85 o 
  -5   4   3       31.29       48.78      1.71 o 
  -4   4   3       72.56       67.82      1.98 o 
  -3   4   3     3365.29     3804.86     36.81 o 
  -2   4   3      265.84      260.90      5.36 o 
  -1   4   3     6405.15     6645.71     60.33 o 
   0   4   3      550.08      544.60      5.61 o 
   1   4   3     3469.19     3787.01     33.40 o 
   2   4   3      106.59       73.68      2.53 o 
   3   4   3     1872.29     2081.22     19.12 o 
   4   4   3        8.50        6.11      1.37 o 
   5   4   3      152.44      127.72      3.35 o 
   6   4   3       50.54       54.58      3.12 o 
   7   4   3       19.09       23.06      5.60 o 
   8   4   3        5.23        7.25      5.13 o 
   9   4   3        0.00       -5.02      5.19 o 
  10   4   3        0.31       -7.78      7.78 o 
  11   4   3      154.49      152.56     17.30 o 
  12   4   3       11.75        5.07     10.56 o 
 -14   5   3        7.73        7.37      6.61 o 
 -13   5   3        9.76        6.93      5.62 o 
 -12   5   3        7.51        9.44      5.04 o 
 -11   5   3       16.99       14.25      5.30 o 
 -10   5   3      115.47      112.34      8.40 o 
  -9   5   3     1403.33     1215.01     31.59 o 
  -8   5   3      271.39      251.49     10.12 o 
  -7   5   3      432.64      412.44      8.23 o 
  -6   5   3       81.06       68.31      2.30 o 
  -5   5   3     1186.02     1269.18     11.95 o 
  -4   5   3       62.59       90.02      2.23 o 
  -3   5   3      195.20      194.89      2.87 o 
  -2   5   3       19.68       29.58      1.55 o 
  -1   5   3      309.04      334.55      4.57 o 
   0   5   3       42.70       36.96      1.50 o 
   1   5   3     3137.25     2993.80     26.52 o 
   2   5   3      386.82      491.25      7.06 o 
   3   5   3       70.97      104.68      3.05 o 
   4   5   3      429.70      408.88      5.82 o 
   5   5   3       17.67       19.96      1.99 o 
   6   5   3     1200.90     1219.41     13.61 o 
   7   5   3       46.12       46.02      6.54 o 
   8   5   3       13.76       14.47      5.63 o 
   9   5   3       13.85       13.97      6.23 o 
  10   5   3      141.50      123.64     15.32 o 
  11   5   3      360.02      388.54     24.28 o 
  12   5   3       13.86        2.56     10.33 o 
 -14   6   3       14.11       20.69      6.69 o 
 -13   6   3        5.85       -0.07      4.90 o 
 -12   6   3       58.43       43.15      6.45 o 
 -11   6   3        0.60       -3.96      6.06 o 
 -10   6   3        2.31       -1.24      3.94 o 
  -9   6   3        1.64        2.96      6.95 o 
  -8   6   3      514.86      489.76     12.30 o 
  -7   6   3        0.33        5.16      2.19 o 
  -6   6   3        8.10       26.16      1.81 o 
  -5   6   3     1394.66     1485.84     14.94 o 
  -4   6   3      876.35      873.93      8.39 o 
  -3   6   3      200.28      216.47      3.20 o 
  -2   6   3     1041.61     1102.47     11.56 o 
  -1   6   3     1553.10     1503.83     15.05 o 
   0   6   3      492.66      554.17      5.91 o 
   1   6   3     2214.61     2189.32     19.28 o 
   2   6   3      781.07      668.23      8.57 o 
   3   6   3      430.50      463.89      6.68 o 
   4   6   3      383.97      335.37      5.07 o 
   5   6   3      479.04      443.14      5.92 o 
   6   6   3      182.83      195.89      6.52 o 
   7   6   3      868.69      760.18     20.28 o 
   8   6   3      476.58      421.02     15.44 o 
   9   6   3       24.20       22.38      6.75 o 
  10   6   3        1.42       -1.89      6.13 o 
  11   6   3      430.61      398.69     24.01 o 
  12   6   3       16.64       27.28     13.09 o 
 -14   7   3       10.63        3.34      5.88 o 
 -13   7   3        0.00       -0.77      5.28 o 
 -12   7   3       30.56       21.21      6.66 o 
 -11   7   3        8.13        5.63      5.17 o 
 -10   7   3       38.34       39.78      6.14 o 
  -9   7   3      323.39      266.51     13.53 o 
  -8   7   3      464.21      458.63     12.23 o 
  -7   7   3      279.10      302.04     10.14 o 
  -6   7   3      110.00      100.51      2.93 o 
  -5   7   3     1601.92     1608.94     16.11 o 
  -4   7   3     1685.25     1712.22     15.26 o 
  -3   7   3      825.71      782.52      8.01 o 
  -2   7   3     1020.09     1017.00     10.28 o 
  -1   7   3       32.64       31.21      1.47 o 
   0   7   3        0.87        7.07      1.01 o 
   1   7   3       67.24       73.63      2.98 o 
   2   7   3      235.65      194.90      4.03 o 
   3   7   3      280.51      290.65      5.19 o 
   4   7   3        3.69        3.01      1.39 o 
   5   7   3      477.33      500.61      6.31 o 
   6   7   3       11.17       12.46      3.26 o 
   7   7   3       62.09       70.09      8.72 o 
   8   7   3      114.13      142.70     10.11 o 
   9   7   3       25.67       16.72      6.92 o 
  10   7   3        1.51        1.11      6.11 o 
  11   7   3        9.51       12.89     15.04 o 
  12   7   3        2.22        4.53     10.55 o 
 -14   8   3       67.40       59.70      8.21 o 
 -13   8   3       24.89       20.43      6.40 o 
 -12   8   3        2.51       -1.12      5.06 o 
 -11   8   3        3.37        1.22      4.73 o 
 -10   8   3      109.74       81.37     10.16 o 
  -9   8   3        2.29        1.44      3.71 o 
  -8   8   3     2425.18     2272.93     34.98 o 
  -7   8   3      449.63      468.70      9.42 o 
  -6   8   3        1.36       -0.12      1.47 o 
  -5   8   3      412.58      408.44      4.99 o 
  -4   8   3      614.67      693.80      7.60 o 
  -3   8   3      370.46      390.84      5.05 o 
  -2   8   3      413.96      453.32      5.37 o 
  -1   8   3       53.90       82.17      2.20 o 
   0   8   3      295.52      277.57      3.93 o 
   1   8   3       33.15       83.04      2.46 o 
   2   8   3      971.08      956.52     10.79 o 
   3   8   3     2016.34     2098.66     20.49 o 
   4   8   3      450.94      388.15      5.42 o 
   5   8   3      121.40       90.05      2.81 o 
   6   8   3       54.95       67.12      5.01 o 
   7   8   3       16.48       23.48      5.55 o 
   8   8   3        0.24       13.45      5.73 o 
   9   8   3        4.43       -3.26      5.60 o 
  10   8   3        0.32        9.22      6.71 o 
  11   8   3       10.51       22.41     11.61 o 
  12   8   3      270.31      266.89     22.12 o 
 -13   9   3        7.91        5.28      5.52 o 
 -12   9   3       11.37        6.59      8.84 o 
 -11   9   3        0.23        2.10      5.02 o 
 -10   9   3       29.23       14.83      5.19 o 
  -9   9   3       48.94       37.99      5.63 o 
  -8   9   3      231.43      223.56      9.78 o 
  -7   9   3      144.67      154.04      5.56 o 
  -6   9   3      456.43      440.07      6.31 o 
  -5   9   3      177.25      215.15      3.52 o 
  -4   9   3       90.17       97.54      2.64 o 
  -3   9   3      282.98      315.46      4.54 o 
  -2   9   3      883.00     1001.00      8.87 o 
  -1   9   3       20.54       22.94      1.30 o 
   0   9   3        1.73        6.05      1.16 o 
   1   9   3       77.69       99.84      2.79 o 
   2   9   3        1.59        0.35      1.39 o 
   3   9   3      110.06      109.18      3.79 o 
   4   9   3      484.12      453.73      6.22 o 
   5   9   3     1598.54     1574.47     15.58 o 
   6   9   3     2813.50     2476.95     34.98 o 
   7   9   3      367.97      371.21     12.56 o 
   8   9   3      101.40       77.45      8.39 o 
   9   9   3       22.02       24.16      7.04 o 
  10   9   3      253.85      270.14     14.57 o 
  11   9   3       97.00      107.14     15.86 o 
  12   9   3       11.74        8.00     10.59 o 
 -13  10   3       20.22       16.78     10.61 o 
 -12  10   3       12.33        4.99      5.56 o 
 -11  10   3       78.33       82.77      8.46 o 
 -10  10   3       12.59        5.49      4.84 o 
  -9  10   3       79.69       74.78      7.09 o 
  -8  10   3      205.88      192.05      8.21 o 
  -7  10   3       22.47       25.61      3.14 o 
  -6  10   3        0.78        1.12      1.29 o 
  -5  10   3       30.04       41.79      1.87 o 
  -4  10   3      354.11      310.79      4.72 o 
  -3  10   3       77.78      120.00      2.88 o 
  -2  10   3     1149.49     1283.31     11.62 o 
  -1  10   3     1167.51     1216.02     11.27 o 
   0  10   3      300.05      376.25      4.79 o 
   1  10   3     1218.73     1250.15     12.50 o 
   2  10   3      932.55      936.05     10.31 o 
   3  10   3      502.64      472.50      7.54 o 
   4  10   3        0.25       -0.92      1.45 o 
   5  10   3       44.44       64.48      3.70 o 
   6  10   3      814.98      841.15     19.96 o 
   7  10   3       81.10       98.60      7.66 o 
   8  10   3      250.70      259.73     12.73 o 
   9  10   3       58.35       55.88      8.34 o 
  10  10   3      142.87      168.32     12.48 o 
  11  10   3        3.52        8.66     21.31 o 
  12  10   3        0.11       12.58      9.43 o 
 -13  11   3      218.64      235.38     13.95 o 
 -12  11   3        2.44       -2.89      4.92 o 
 -11  11   3       95.18       90.07      8.91 o 
 -10  11   3        6.80        3.51      4.50 o 
  -9  11   3      133.66      146.49      9.06 o 
  -8  11   3        2.02        2.98      3.38 o 
  -7  11   3      161.94      155.25      7.54 o 
  -6  11   3        5.04        5.90      1.62 o 
  -5  11   3       83.19      105.78      2.79 o 
  -4  11   3       49.76       65.62      2.19 o 
  -3  11   3      573.53      663.15      7.07 o 
  -2  11   3      134.75      124.73      2.89 o 
  -1  11   3     3354.77     3605.48     27.61 o 
   0  11   3     1218.04     1429.08     12.70 o 
   1  11   3     2870.96     2939.62     25.81 o 
   2  11   3      780.62      739.16      8.85 o 
   3  11   3      460.81      418.85      7.14 o 
   4  11   3        2.18        3.12      1.93 o 
   5  11   3      695.72      672.57      9.58 o 
   6  11   3      872.79      843.10     17.11 o 
   7  11   3      121.23      129.41      8.44 o 
   8  11   3      343.27      317.75     13.98 o 
   9  11   3        4.60       10.44      6.36 o 
  10  11   3       99.69      140.45     11.85 o 
  11  11   3      142.25      124.31     12.13 o 
  12  11   3        7.95        2.80     12.74 o 
 -13  12   3        0.47        1.98      7.50 o 
 -12  12   3       13.29        5.61      5.74 o 
 -11  12   3       52.40       53.53      9.44 o 
 -10  12   3       22.63       14.03      7.71 o 
  -9  12   3        4.69        3.04      4.05 o 
  -8  12   3      172.16      149.88      7.80 o 
  -7  12   3       79.52       59.32      4.44 o 
  -6  12   3       52.67       61.90      3.68 o 
  -5  12   3      458.95      429.67      5.76 o 
  -4  12   3       23.05       23.47      1.45 o 
  -3  12   3        3.53        2.66      1.15 o 
  -2  12   3      489.13      528.55      6.64 o 
  -1  12   3        6.14       18.29      1.65 o 
   0  12   3     1815.43     1912.24     16.31 o 
   1  12   3       46.69       57.61      2.31 o 
   2  12   3      112.79      111.25      3.32 o 
   3  12   3      143.61      123.21      4.22 o 
   4  12   3       41.32       47.26      3.08 o 
   5  12   3      643.94      568.08      9.93 o 
   6  12   3      583.84      500.00     12.66 o 
   7  12   3      273.79      258.42     13.79 o 
   8  12   3      140.57      145.17     11.64 o 
   9  12   3       18.87       17.41      7.18 o 
  10  12   3        2.30        7.70      6.65 o 
  11  12   3        0.09       -4.97     10.13 o 
  12  12   3       46.48        2.29     12.90 o 
 -13  13   3       74.19       83.97     12.61 o 
 -12  13   3        0.14        0.11      6.52 o 
 -11  13   3        9.19        8.08      5.82 o 
 -10  13   3        0.25        3.10      4.58 o 
  -9  13   3      119.99      130.24     11.26 o 
  -8  13   3      142.02      152.40      8.01 o 
  -7  13   3      426.77      421.25      9.76 o 
  -6  13   3       38.20       50.12      3.54 o 
  -5  13   3      148.70      151.98      3.49 o 
  -4  13   3      166.75      168.85      3.38 o 
  -3  13   3      526.56      510.74      6.65 o 
  -2  13   3     1293.98     1430.45     13.98 o 
  -1  13   3       10.06       25.51      1.55 o 
   0  13   3        3.89       13.70      1.40 o 
   1  13   3      179.03      166.27      3.78 o 
   2  13   3      374.06      376.94      6.31 o 
   3  13   3      182.25      191.40      4.92 o 
   4  13   3       38.65       38.00      3.69 o 
   5  13   3       85.57       80.72      4.23 o 
   6  13   3      463.44      455.40     12.22 o 
   7  13   3       58.46       57.08      6.46 o 
   8  13   3        1.23        7.26      6.67 o 
   9  13   3       60.20       61.01      8.75 o 
  10  13   3       86.44       89.10     10.44 o 
  11  13   3      111.98      108.68     14.29 o 
 -13  14   3       12.83        8.09      8.43 o 
 -12  14   3       44.90       34.87      9.90 o 
 -11  14   3      391.69      389.89     19.40 o 
 -10  14   3      471.09      468.71     16.40 o 
  -9  14   3       28.23       26.65      5.42 o 
  -8  14   3      305.61      271.56     11.13 o 
  -7  14   3      607.50      593.90     12.95 o 
  -6  14   3      201.23      184.25      6.30 o 
  -5  14   3     1857.97     1754.89     19.03 o 
  -4  14   3        2.54        8.36      1.45 o 
  -3  14   3       61.65       51.17      2.16 o 
  -2  14   3     1338.31     1224.67     11.90 o 
  -1  14   3      253.13      227.35      3.75 o 
   0  14   3       47.69       46.26      2.09 o 
   1  14   3      198.14      172.75      3.63 o 
   2  14   3      251.34      269.31      4.87 o 
   3  14   3      523.46      637.84      9.14 o 
   4  14   3     1043.87      946.95     16.68 o 
   5  14   3      113.92      115.92      5.69 o 
   6  14   3      136.85      137.99      8.72 o 
   7  14   3       76.60       85.24      7.52 o 
   8  14   3       24.47       26.43      7.58 o 
   9  14   3       53.36       37.06      8.15 o 
  10  14   3        8.20       -5.52      7.55 o 
  11  14   3        8.99       29.38     24.48 o 
 -13  15   3        1.18       -6.44     10.46 o 
 -12  15   3       76.16       75.93     11.40 o 
 -11  15   3       11.49       13.79      7.68 o 
 -10  15   3       10.76        7.82      5.96 o 
  -9  15   3        0.03        0.70      4.96 o 
  -8  15   3      408.69      375.55     13.96 o 
  -7  15   3       94.70       67.35      5.95 o 
  -6  15   3      244.35      232.58      7.93 o 
  -5  15   3       67.45       80.98      3.71 o 
  -4  15   3       92.69       94.25      2.98 o 
  -3  15   3      194.30      198.68      3.93 o 
  -2  15   3      223.48      226.94      4.17 o 
  -1  15   3       40.28       68.50      2.40 o 
   0  15   3      173.63      176.56      3.67 o 
   1  15   3        0.59        2.54      1.25 o 
   2  15   3      273.03      275.91      4.99 o 
   3  15   3       20.85       21.28      2.12 o 
   4  15   3      712.96      659.42     10.22 o 
   5  15   3        7.81       14.85      4.22 o 
   6  15   3       24.45       27.40      6.50 o 
   7  15   3       41.78       45.78      6.45 o 
   8  15   3       46.16       57.57      7.97 o 
   9  15   3       98.27      111.08     13.57 o 
  10  15   3        0.19       13.83     11.94 o 
  11  15   3       20.42        5.61     15.74 o 
 -13  16   3        8.01       12.75      9.02 o 
 -12  16   3       24.86       32.31     18.27 o 
 -11  16   3      181.20      197.67     14.79 o 
 -10  16   3       15.20       11.52      9.98 o 
  -9  16   3      124.20      118.01     10.77 o 
  -8  16   3      102.91      111.07      8.52 o 
  -7  16   3       16.27       24.50      5.42 o 
  -6  16   3       32.58       31.79      4.13 o 
  -5  16   3      226.98      210.71      5.62 o 
  -4  16   3        0.73        3.95      2.25 o 
  -3  16   3      418.05      380.34      6.53 o 
  -2  16   3      502.65      564.70      7.14 o 
  -1  16   3       16.28       11.25      1.53 o 
   0  16   3       91.59      138.60      3.25 o 
   1  16   3      276.49      298.84      4.96 o 
   2  16   3       82.37      100.94      3.19 o 
   3  16   3      416.56      438.20      7.43 o 
   4  16   3     2506.66     2336.30     26.90 o 
   5  16   3      176.42      169.40      7.59 o 
   6  16   3        9.43       17.52      4.76 o 
   7  16   3       13.39       11.09      3.99 o 
   8  16   3     1708.07     1669.99     44.97 o 
   9  16   3       38.35       41.41     10.19 o 
  10  16   3      308.46      299.19     19.44 o 
  11  16   3        0.25       -7.70      7.70 o 
 -13  17   3        4.25        2.76      8.92 o 
 -12  17   3       51.12       42.14     10.28 o 
 -11  17   3       89.59       76.51     11.26 o 
 -10  17   3       13.35       12.29      9.07 o 
  -9  17   3        5.39       -2.30      4.19 o 
  -8  17   3      168.75      149.98      9.80 o 
  -7  17   3       31.77       37.98      5.30 o 
  -6  17   3      901.80      853.22     16.48 o 
  -5  17   3     1121.64     1042.00     14.19 o 
  -4  17   3      334.94      351.95      7.25 o 
  -3  17   3       94.33       95.38      3.87 o 
  -2  17   3      106.52      105.61      3.31 o 
  -1  17   3        7.18        8.43      1.69 o 
   0  17   3     1111.23      972.22     12.12 o 
   1  17   3       61.34       74.01      2.77 o 
   2  17   3       36.88       38.63      2.35 o 
   3  17   3     1193.72     1183.97     14.16 o 
   4  17   3      240.44      229.72      6.45 o 
   5  17   3      733.01      653.42     14.49 o 
   6  17   3        2.38        1.50      6.45 o 
   7  17   3      214.19      237.15     10.98 o 
   8  17   3       50.88       67.33     11.07 o 
   9  17   3      195.66      235.65     17.72 o 
  10  17   3       24.29       17.21      9.68 o 
  11  17   3       22.95       17.75     11.90 o 
 -12  18   3        0.14       -4.86      8.54 o 
 -11  18   3      205.04      218.41     16.19 o 
 -10  18   3       14.20       17.59      7.61 o 
  -9  18   3       97.36      105.49      9.30 o 
  -8  18   3       64.39       56.04      7.33 o 
  -7  18   3        8.49       -4.10      4.62 o 
  -6  18   3      733.19      575.97     22.88 o 
  -5  18   3      827.84      821.27     13.29 o 
  -4  18   3       23.68       30.87      3.04 o 
  -3  18   3      987.37      861.30     12.31 o 
  -2  18   3      186.82      204.19      4.74 o 
  -1  18   3      233.38      238.28      4.87 o 
   0  18   3     1016.75     1036.29     12.53 o 
   1  18   3       17.53       21.00      2.08 o 
   2  18   3       13.58       11.46      2.00 o 
   3  18   3      770.39      740.46     11.59 o 
   4  18   3     1079.79     1011.62     15.55 o 
   5  18   3       35.60       33.19      4.67 o 
   6  18   3       10.62       17.65      5.17 o 
   7  18   3       51.24       81.00     16.66 o 
   8  18   3        1.33       10.23      8.64 o 
   9  18   3       25.90       11.88      9.14 o 
  10  18   3        0.39       -4.36     11.48 o 
  11  18   3       29.38       12.74     13.57 o 
 -12  19   3        7.16       -4.62      7.68 o 
 -11  19   3       26.55       32.52     12.27 o 
 -10  19   3        6.52        2.06      9.55 o 
  -9  19   3       67.68       64.85      8.42 o 
  -8  19   3       72.54       82.93      8.42 o 
  -7  19   3       33.69       29.06      6.05 o 
  -6  19   3        4.97        6.28      5.14 o 
  -5  19   3      380.12      393.84      9.47 o 
  -4  19   3        3.99        9.39      2.59 o 
  -3  19   3       91.01       84.64      4.00 o 
  -2  19   3      597.88      604.31      9.42 o 
  -1  19   3       45.87       44.29      2.88 o 
   0  19   3       75.01       76.19      3.29 o 
   1  19   3      702.47      651.51      8.62 o 
   2  19   3      152.12      147.38      4.12 o 
   3  19   3      340.61      298.09      7.17 o 
   4  19   3      352.66      313.30      8.08 o 
   5  19   3      365.73      376.81     12.42 o 
   6  19   3      154.53      183.55     11.75 o 
   7  19   3        0.23       -0.80     12.82 o 
   8  19   3      155.67      148.13     12.58 o 
   9  19   3       36.59       20.06     26.59 o 
  10  19   3        0.91       10.01      8.92 o 
  11  19   3       84.41       81.20     13.88 o 
 -12  20   3        0.74       -7.49      7.49 o 
 -11  20   3      273.85      265.33     17.30 o 
 -10  20   3      166.20      168.75     18.26 o 
  -9  20   3       15.99       18.24      6.13 o 
  -8  20   3      180.31      156.71     10.38 o 
  -7  20   3     1399.96     1301.48     29.39 o 
  -6  20   3       58.74       51.28      6.67 o 
  -5  20   3      465.21      442.55     11.30 o 
  -4  20   3      805.14      822.65     13.38 o 
  -3  20   3     1305.61     1202.58     15.54 o 
  -2  20   3     1200.71     1044.18     14.43 o 
  -1  20   3     1405.82     1324.63     15.86 o 
   0  20   3      123.69      113.92      3.98 o 
   1  20   3      165.86      176.76      4.48 o 
   2  20   3        0.70        0.03      1.87 o 
   3  20   3     2036.56     1871.45     24.09 o 
   4  20   3        3.30        8.51      3.03 o 
   5  20   3      110.33       99.94      9.29 o 
   6  20   3        0.07        3.02      8.49 o 
   7  20   3       10.20        2.76      7.10 o 
   8  20   3      177.31      179.81     20.23 o 
   9  20   3      542.79      565.67     45.79 o 
  10  20   3        4.47        2.41     24.07 o 
 -12  21   3       41.24       42.95     11.04 o 
 -11  21   3       26.89        7.30      8.12 o 
 -10  21   3      115.19      101.74     11.93 o 
  -9  21   3      116.23      110.30     10.16 o 
  -8  21   3       21.13       13.60      5.94 o 
  -7  21   3       50.64       48.84      7.14 o 
  -6  21   3      569.11      489.20     16.28 o 
  -5  21   3      333.62      324.14     10.96 o 
  -4  21   3       59.53       58.51      4.72 o 
  -3  21   3        6.89       18.61      3.00 o 
  -2  21   3       15.29       14.64      2.91 o 
  -1  21   3     1720.57     1642.56     19.00 o 
   0  21   3      385.77      379.22      6.94 o 
   1  21   3       14.88       19.21      2.52 o 
   2  21   3        1.13        3.45      2.30 o 
   3  21   3      530.25      473.56     10.95 o 
   4  21   3      852.83      805.98     16.55 o 
   5  21   3       97.55       68.97     10.30 o 
   6  21   3      372.49      358.19     15.88 o 
   7  21   3        6.14        9.76      7.32 o 
   8  21   3      125.57      117.89     11.94 o 
   9  21   3       31.82       58.99     17.24 o 
  10  21   3       27.17       36.09     10.96 o 
 -12  22   3       21.93       17.54      9.17 o 
 -11  22   3       17.96        6.90      7.98 o 
 -10  22   3      152.32      156.43     14.15 o 
  -9  22   3      112.43      111.07     10.01 o 
  -8  22   3       41.54       40.46      8.68 o 
  -7  22   3      273.31      271.66     12.89 o 
  -6  22   3       20.56       15.65      5.54 o 
  -5  22   3      615.26      522.00     14.21 o 
  -4  22   3      850.69      768.01     13.05 o 
  -3  22   3       21.81       23.42      3.23 o 
  -2  22   3      257.00      260.43      7.20 o 
  -1  22   3      547.22      523.78      9.54 o 
   0  22   3      248.49      218.79      6.43 o 
   1  22   3        0.35       -1.80      2.17 o 
   2  22   3      399.20      348.32      9.35 o 
   3  22   3     1177.50     1059.27     18.10 o 
   4  22   3      619.94      582.72     15.89 o 
   5  22   3      199.11      201.32     12.36 o 
   6  22   3        1.83        0.43      6.21 o 
   7  22   3       18.25       17.43      7.39 o 
   8  22   3       38.65       54.69      9.76 o 
   9  22   3       45.18       42.25     11.21 o 
  10  22   3      202.30      212.04     18.53 o 
 -12  23   3        1.41        9.58      9.12 o 
 -11  23   3        0.40        1.91      7.71 o 
 -10  23   3       99.53      105.47     13.30 o 
  -9  23   3        2.99       10.58      6.56 o 
  -8  23   3      193.68      194.47     12.12 o 
  -7  23   3      102.99      104.31      9.29 o 
  -6  23   3      287.24      281.14     12.72 o 
  -5  23   3      431.29      383.00     12.25 o 
  -4  23   3        0.79        3.44      2.65 o 
  -3  23   3     1150.11     1075.36     16.37 o 
  -2  23   3      124.75      122.80      5.40 o 
  -1  23   3     2310.87     2351.84     28.52 o 
   0  23   3      538.59      518.85     10.18 o 
   1  23   3        5.12        1.62      2.83 o 
   2  23   3        7.99       11.20      6.02 o 
   3  23   3      314.71      303.55     10.87 o 
   4  23   3      377.94      386.64     13.72 o 
   5  23   3      377.35      390.67     32.18 o 
   6  23   3        7.83        5.87      7.04 o 
   7  23   3       86.72      106.27     11.09 o 
   8  23   3      182.72      208.79     14.71 o 
   9  23   3        1.64        8.14      9.02 o 
  10  23   3        0.49        0.52      8.84 o 
 -11  24   3        7.77        4.60      8.29 o 
 -10  24   3        0.50       -0.04      8.04 o 
  -9  24   3      182.35      175.03     12.53 o 
  -8  24   3       56.84       50.99      8.10 o 
  -7  24   3      426.27      355.18     15.12 o 
  -6  24   3      126.01      118.29     19.25 o 
  -5  24   3       35.32       40.27      5.12 o 
  -4  24   3      595.83      519.89     10.73 o 
  -3  24   3      228.04      208.84      6.81 o 
  -2  24   3       60.38       32.69      3.98 o 
  -1  24   3        0.04        8.06      2.70 o 
   0  24   3      977.86      959.44     14.96 o 
   1  24   3     1113.99      979.99     18.52 o 
   2  24   3       80.89       73.86      6.74 o 
   3  24   3        1.71        4.39      4.43 o 
   4  24   3      839.21      830.42     38.30 o 
   5  24   3       11.57       14.62      6.43 o 
   6  24   3       12.10       23.02      7.57 o 
   7  24   3        3.16        2.86      6.02 o 
   8  24   3       95.67      121.44     14.15 o 
   9  24   3      146.40      143.01     15.67 o 
  10  24   3        2.60        0.52      9.26 o 
 -11  25   3        6.12       12.84      8.90 o 
 -10  25   3      501.22      508.97     23.26 o 
  -9  25   3       68.14       72.30     14.62 o 
  -8  25   3        3.67        3.14      6.63 o 
  -7  25   3      277.31      248.66     13.05 o 
  -6  25   3       49.75       52.85      7.49 o 
  -5  25   3      137.33      148.09      8.06 o 
  -4  25   3      244.67      229.06      8.21 o 
  -3  25   3      157.02      125.44      8.00 o 
  -2  25   3      517.00      476.11     11.10 o 
  -1  25   3      454.02      423.16      9.48 o 
   0  25   3      553.42      505.49     11.29 o 
   1  25   3      126.17      162.51      7.47 o 
   2  25   3       39.42       36.52      5.68 o 
   3  25   3       19.68       20.41      5.35 o 
   4  25   3        6.11       16.90     11.20 o 
   5  25   3       40.54       58.07      9.83 o 
   6  25   3       69.66       58.56      8.81 o 
   7  25   3       76.27       84.36     10.79 o 
   8  25   3        1.81       -6.84      7.15 o 
   9  25   3       18.74       15.41     20.74 o 
 -11  26   3       16.09       12.49      9.19 o 
 -10  26   3       75.27      120.00     13.46 o 
  -9  26   3      288.80      282.00     17.39 o 
  -8  26   3       16.99        5.82      7.76 o 
  -7  26   3       30.42       27.11     11.25 o 
  -6  26   3      906.91      855.78     23.72 o 
  -5  26   3      507.58      454.42     16.76 o 
  -4  26   3      370.92      365.75     10.06 o 
  -3  26   3      503.82      399.35     10.36 o 
  -2  26   3      699.05      609.38     12.90 o 
  -1  26   3      267.84      263.77      8.36 o 
   0  26   3      512.69      519.45     12.83 o 
   1  26   3      721.72      688.66     19.96 o 
   2  26   3      272.06      226.44     10.40 o 
   3  26   3       11.15        4.83      4.60 o 
   4  26   3        7.83       10.32     17.27 o 
   5  26   3       43.57       32.33      9.23 o 
   6  26   3      171.03      154.35     12.23 o 
   7  26   3        1.67       -6.96      6.96 o 
   8  26   3        0.10        4.38      8.43 o 
   9  26   3       42.12       38.63     11.98 o 
 -11  27   3      184.78      198.38     30.39 o 
 -10  27   3      146.68      147.26     14.76 o 
  -9  27   3       68.44       68.66     10.94 o 
  -8  27   3      332.93      344.53     16.16 o 
  -7  27   3      114.56      118.69     10.39 o 
  -6  27   3       74.22       69.18      8.38 o 
  -5  27   3       28.86       24.67      5.10 o 
  -4  27   3      238.93      230.61      8.26 o 
  -3  27   3        1.53        4.51      3.31 o 
  -2  27   3       20.87       24.55      4.45 o 
  -1  27   3      430.72      444.07     12.13 o 
   0  27   3      526.71      447.09     12.12 o 
   1  27   3      270.71      258.11     11.19 o 
   2  27   3      203.96      185.16      9.90 o 
   3  27   3        0.82       -1.39      5.41 o 
   4  27   3        2.49       10.43      7.60 o 
   5  27   3       20.28       26.40      8.59 o 
   6  27   3       34.21       52.87     11.98 o 
   7  27   3       29.07       25.44     12.22 o 
   8  27   3      181.10      215.63     17.47 o 
   9  27   3       48.48       36.68     11.47 o 
 -10  28   3       67.65       74.83     12.23 o 
  -9  28   3       63.63       66.46     10.90 o 
  -8  28   3        7.68       19.23      8.23 o 
  -7  28   3      172.35      182.55     12.35 o 
  -6  28   3        3.02        6.47      5.45 o 
  -5  28   3       20.39       20.90      6.40 o 
  -4  28   3      487.71      417.58     13.22 o 
  -3  28   3      165.87      157.52      8.65 o 
  -2  28   3      380.70      329.66     11.56 o 
  -1  28   3       56.20       60.27      5.69 o 
   0  28   3      266.31      248.82      9.41 o 
   1  28   3        4.87        8.01      4.59 o 
   2  28   3       12.51        9.78      5.10 o 
   3  28   3        6.26        5.90     10.61 o 
   4  28   3      165.19      169.61     25.40 o 
   5  28   3      173.07      179.07     16.19 o 
   6  28   3        1.54        6.00      9.75 o 
   7  28   3      325.87      314.68     26.77 o 
   8  28   3        9.92       32.04     14.25 o 
   9  28   3        1.42       12.51     12.48 o 
 -10  29   3      196.72      181.33     20.79 o 
  -9  29   3       67.40       86.74     18.20 o 
  -8  29   3      273.92      295.57     17.60 o 
  -7  29   3       80.44       96.19     10.99 o 
  -6  29   3      277.99      266.39     13.84 o 
  -5  29   3        0.19       -5.44      5.44 o 
  -4  29   3        0.12       -1.00      4.50 o 
  -3  29   3       37.74       44.69      5.48 o 
  -2  29   3      262.69      249.34      9.69 o 
  -1  29   3       65.39       74.26      7.09 o 
   0  29   3      110.32      111.01      7.02 o 
   1  29   3      140.08      144.72      9.35 o 
   2  29   3        1.59       -3.14      4.66 o 
   3  29   3      235.74      243.12     24.42 o 
   4  29   3       28.77       34.60      9.48 o 
   5  29   3       79.65       76.41     15.63 o 
   6  29   3      654.17      650.25     37.05 o 
   7  29   3        1.62        7.65     11.85 o 
   8  29   3       25.02       39.67     15.10 o 
 -10  30   3        9.08       33.01     10.39 o 
  -9  30   3      114.62      133.94     14.02 o 
  -8  30   3       33.97       50.75     10.31 o 
  -7  30   3       10.17       10.21      7.49 o 
  -6  30   3      220.43      217.60     13.16 o 
  -5  30   3       10.77        5.29     14.23 o 
  -4  30   3      260.93      225.48     12.31 o 
  -3  30   3      176.55      182.85     10.48 o 
  -2  30   3      484.13      431.30     12.65 o 
  -1  30   3      296.62      294.19     14.13 o 
   0  30   3      113.52      104.21      7.87 o 
   1  30   3        4.86        8.57      5.17 o 
   2  30   3      224.14      215.03     14.03 o 
   3  30   3       54.22       53.83     10.62 o 
   4  30   3        6.34       12.82     10.82 o 
   5  30   3        8.63        6.42      9.58 o 
   6  30   3       34.48       32.89     13.53 o 
   7  30   3       11.68       -2.03     10.86 o 
   8  30   3       38.49       29.60     14.17 o 
  -9  31   3      478.10      507.56     41.30 o 
  -8  31   3       29.10       35.11      9.32 o 
  -7  31   3        1.44        7.42      8.32 o 
  -6  31   3       33.25       39.87     18.02 o 
  -5  31   3       11.30       14.47      7.28 o 
  -4  31   3       24.52       30.37      6.95 o 
  -3  31   3       71.28       85.25     12.74 o 
  -2  31   3      109.24      120.06      9.96 o 
  -1  31   3        0.34        2.01      4.08 o 
   0  31   3       18.06       21.10      5.72 o 
   1  31   3       48.41       47.79      9.07 o 
   2  31   3       14.96       17.48     17.34 o 
   3  31   3       45.24       50.89     19.09 o 
   4  31   3        0.14        1.08      8.92 o 
   5  31   3       46.94       49.72     13.81 o 
   6  31   3      123.57      149.81     20.32 o 
   7  31   3      103.62      103.83     19.20 o 
   8  31   3        0.26        3.25     12.81 o 
  -9  32   3       28.20       49.55     11.13 o 
  -8  32   3        0.94       -3.02      6.89 o 
  -7  32   3       10.16        6.06     10.41 o 
  -6  32   3        0.29        7.07      6.98 o 
  -5  32   3       17.56       24.45      7.66 o 
  -4  32   3      115.97      113.64      9.91 o 
  -3  32   3        0.12       -1.08      4.77 o 
  -2  32   3       66.40       92.16      8.29 o 
  -1  32   3      250.13      274.74     10.70 o 
   0  32   3       33.90       23.03      7.05 o 
   1  32   3        1.23        5.37      5.15 o 
   2  32   3       72.69       87.08     12.21 o 
   3  32   3        0.41       -0.58      8.34 o 
   4  32   3       39.47       43.82     13.09 o 
   5  32   3        1.31       -1.28     10.12 o 
   6  32   3       10.69       17.25     11.95 o 
   7  32   3       21.53       41.25     15.62 o 
  -9  33   3       79.07       85.75     12.69 o 
  -8  33   3        5.78       -7.41      7.41 o 
  -7  33   3       31.79       19.97     15.71 o 
  -6  33   3       87.51       92.07     11.99 o 
  -5  33   3        9.77        2.13      6.33 o 
  -4  33   3      347.23      370.19     18.38 o 
  -3  33   3      271.72      285.80     12.87 o 
  -2  33   3       19.35       31.64      6.73 o 
  -1  33   3       18.67       26.23      5.95 o 
   0  33   3       41.99       37.44      8.81 o 
   1  33   3       27.18       25.24      8.18 o 
   2  33   3      438.37      440.88     29.38 o 
   3  33   3        3.04        8.56      9.57 o 
   4  33   3       17.97       12.84     10.91 o 
   5  33   3       30.96       19.06     12.31 o 
   6  33   3        0.15       -1.88     10.94 o 
   7  33   3      224.70      311.94     27.70 o 
  -8  34   3       86.65      104.09     15.31 o 
  -7  34   3      110.14      135.00     27.03 o 
  -6  34   3        0.65       -0.38      6.46 o 
  -5  34   3        5.66        2.55      6.42 o 
  -4  34   3       73.69       88.28     11.15 o 
  -3  34   3       77.30       74.16      9.93 o 
  -2  34   3        3.41       -2.74      5.12 o 
  -1  34   3        1.45       -0.79      5.12 o 
   0  34   3      309.64      316.21     19.90 o 
   1  34   3        0.32       -6.55      7.52 o 
   2  34   3       35.85       42.85     13.39 o 
   3  34   3        0.70       -6.65      8.47 o 
   4  34   3       37.34       27.67     12.86 o 
   5  34   3       92.34       84.06     17.37 o 
   6  34   3       35.40       26.81     14.19 o 
   7  34   3       58.65      103.56     20.40 o 
  -8  35   3       23.95       37.83     10.89 o 
  -7  35   3        0.09        4.01      7.46 o 
  -6  35   3        0.28        1.76      7.04 o 
  -5  35   3       40.93       40.10      9.35 o 
  -4  35   3       84.89       72.98     20.25 o 
  -3  35   3      149.88      177.86     14.03 o 
  -2  35   3       31.31       36.41      7.97 o 
  -1  35   3        7.54       21.39      9.79 o 
   0  35   3      111.70      127.97     21.81 o 
   1  35   3      229.76      242.42     18.75 o 
   2  35   3       32.54       34.10     13.65 o 
   3  35   3      117.93      120.04     19.13 o 
   4  35   3       60.89       46.80     14.63 o 
   5  35   3       28.68       19.55     12.69 o 
   6  35   3       47.18       24.76     13.97 o 
  -7  36   3       69.31       70.18     11.91 o 
  -6  36   3        0.22        8.35      7.66 o 
  -5  36   3       35.82       40.77     19.10 o 
  -4  36   3        0.36        4.07      7.10 o 
  -3  36   3      749.16      785.05     28.05 o 
  -2  36   3       22.87       14.68      8.98 o 
  -1  36   3      205.39      204.36     22.37 o 
   0  36   3       27.49       33.39     12.55 o 
   1  36   3        0.07        0.81      9.99 o 
   2  36   3       42.43       33.65     13.17 o 
   3  36   3      244.48      328.31     27.72 o 
   4  36   3       73.67       82.33     17.03 o 
   5  36   3      103.84      157.22     21.65 o 
   6  36   3       55.97       32.72     13.51 o 
  -7  37   3        4.56        2.26      7.85 o 
  -6  37   3       19.38       16.89      8.78 o 
  -5  37   3       75.14       76.13     11.45 o 
  -4  37   3      187.75      237.58     16.66 o 
  -3  37   3      471.13      523.72     27.00 o 
  -2  37   3        0.30       -7.15      7.15 o 
  -1  37   3       25.33       50.58     14.40 o 
   0  37   3        3.90       17.52     11.37 o 
   1  37   3        0.05       -1.08      9.84 o 
   2  37   3        0.02       -3.02      8.90 o 
   3  37   3        2.73        6.74     11.10 o 
   4  37   3       34.32       51.64     15.66 o 
   5  37   3       85.77       69.41     17.63 o 
  -6  38   3       18.72       13.12      8.90 o 
  -5  38   3       96.29       87.46     12.36 o 
  -4  38   3       27.31       39.20      9.68 o 
  -3  38   3      536.45      570.40     24.46 o 
  -2  38   3       27.26       46.79     14.61 o 
  -1  38   3       79.60      127.63     19.43 o 
   0  38   3        2.06       10.68     10.59 o 
   1  38   3      275.85      318.44     26.81 o 
   2  38   3        0.18       12.80     11.57 o 
   3  38   3       87.68       89.50     18.75 o 
   4  38   3      185.90      167.84     23.02 o 
  -5  39   3        2.15       -0.23      7.54 o 
  -4  39   3      477.34      523.17     23.88 o 
  -3  39   3      129.22      171.20     15.08 o 
  -2  39   3      161.78      199.50     22.87 o 
  -1  39   3        5.01       21.80     10.93 o 
   0  39   3        6.05       13.99     12.69 o 
   1  39   3       64.81       88.20     18.04 o 
   2  39   3       78.56       94.09     18.98 o 
   3  39   3      168.88      208.42     24.50 o 
   4  39   3       13.56       20.15     13.51 o 
  -4  40   3        0.02        0.76      7.56 o 
  -3  40   3       13.43        7.76     12.11 o 
  -2  40   3       42.42       47.49     15.62 o 
  -1  40   3        9.37       15.05     12.51 o 
   0  40   3       15.51        8.44     11.90 o 
   1  40   3       18.57       27.16     14.28 o 
   2  40   3       60.30       44.74     15.90 o 
   3  40   3        0.87       -3.58     10.69 o 
  -3  41   3        0.68        6.24     11.56 o 
  -2  41   3       25.71       33.97     14.79 o 
  -1  41   3       98.33      133.68     20.67 o 
   0  41   3       58.16       70.34     17.95 o 
   1  41   3        3.58        5.01     11.91 o 
 -14   0   4       29.77       27.62     12.55 o 
 -13   0   4      471.67      476.68     22.09 o 
 -12   0   4      124.15      125.95     12.79 o 
 -11   0   4       55.93       50.46      8.76 o 
 -10   0   4        3.68        5.11      7.22 o 
  -9   0   4       46.05       97.21     12.43 o 
  -8   0   4     1865.60     1851.69     58.07 o 
  -7   0   4     1228.17     1208.01     18.39 o 
  -6   0   4      852.98      771.38     13.95 o 
  -5   0   4      618.08      649.61     12.33 o 
  -4   0   4      317.30      476.71     11.15 o 
  -3   0   4     4192.81     4634.62     71.65 o 
  -2   0   4      188.89      191.59     12.11 o 
  -1   0   4       19.86       44.77      3.94 o 
   0   0   4     3055.97     2946.64     39.14 o 
   1   0   4       61.04       82.15      3.86 o 
   2   0   4    42695.77    43078.50    524.02 o 
   3   0   4     1215.25     1050.97     34.28 o 
   4   0   4       13.33       17.63      2.62 o 
   5   0   4     1631.34     1488.75     22.40 o 
   6   0   4       72.56      116.83     11.87 o 
   7   0   4     1242.04     1038.71     47.83 o 
   8   0   4       38.17       55.17     15.39 o 
   9   0   4      116.69      156.99     22.44 o 
  10   0   4       12.86       31.32     15.34 o 
  11   0   4      593.69      584.06     42.10 o 
  12   0   4      140.71      140.71     26.33 o 
 -14   1   4       98.34       71.83      9.23 o 
 -13   1   4       42.78       51.50      7.45 o 
 -12   1   4       26.46       33.96     11.47 o 
 -11   1   4      815.92      758.51     18.05 o 
 -10   1   4        8.43        4.74      4.26 o 
  -9   1   4        5.57        6.95      7.75 o 
  -8   1   4      147.39      150.74     15.52 o 
  -7   1   4      935.55      908.94      9.74 o 
  -6   1   4      235.91      261.08      5.30 o 
  -5   1   4      729.44      688.23      9.74 o 
  -4   1   4      578.61      687.40     11.18 o 
  -3   1   4     1128.00     1302.41     16.55 o 
  -2   1   4     2480.22     2434.14     28.82 o 
  -1   1   4       25.14       26.69      2.06 o 
   0   1   4      269.07      300.09      8.72 o 
   1   1   4        4.33        1.95      1.19 o 
   2   1   4     5770.96     5739.07     48.90 o 
   3   1   4      292.94      351.86      5.85 o 
   4   1   4      210.36      169.68      3.96 o 
   5   1   4      115.56      107.39      3.96 o 
   6   1   4     1055.98      891.87     11.83 o 
   7   1   4       23.30       24.87      8.37 o 
   8   1   4       77.17       65.82     11.22 o 
   9   1   4      145.43      167.67     16.41 o 
  10   1   4      155.54      157.40     17.20 o 
  11   1   4      184.87      202.92     21.62 o 
  12   1   4      109.84       90.45     16.09 o 
 -14   2   4       44.95       49.71      7.91 o 
 -13   2   4      129.37      107.42     10.83 o 
 -12   2   4      499.07      452.01     14.56 o 
 -11   2   4       51.50       50.09     11.25 o 
 -10   2   4      628.10      554.21     16.74 o 
  -9   2   4       33.99       19.05      4.78 o 
  -8   2   4      262.53      247.14     12.14 o 
  -7   2   4      923.57      907.30     13.83 o 
  -6   2   4      129.16      150.78      3.17 o 
  -5   2   4      287.83      319.33      6.93 o 
  -4   2   4     3994.83     4543.10     50.11 o 
  -3   2   4     5269.77     6128.32     62.05 o 
  -2   2   4      767.79      736.44     11.09 o 
  -1   2   4     1138.20     1146.47     11.78 o 
   0   2   4       81.35       80.34      2.50 o 
   1   2   4        2.09       -0.36      1.30 o 
   2   2   4     6807.04     7072.29     59.44 o 
   3   2   4     1695.95     1669.92     17.00 o 
   4   2   4        0.37        1.11      1.53 o 
   5   2   4        6.69        1.93      2.18 o 
   6   2   4        7.41        4.15      2.83 o 
   7   2   4        9.08        5.05      8.94 o 
   8   2   4      464.76      408.39     21.26 o 
   9   2   4        0.52        5.31      8.88 o 
  10   2   4       16.21       22.18     10.83 o 
  11   2   4      125.85      117.66     16.76 o 
  12   2   4       55.72       49.14     13.57 o 
 -14   3   4       73.43       72.83     10.75 o 
 -13   3   4       82.90       74.73      7.99 o 
 -12   3   4      232.38      255.69     11.53 o 
 -11   3   4      367.88      372.61     14.56 o 
 -10   3   4      255.72      213.42     10.87 o 
  -9   3   4     1200.28     1163.09     24.86 o 
  -8   3   4     2399.30     2085.87     44.87 o 
  -7   3   4      987.79      929.97     11.63 o 
  -6   3   4      737.93      732.66      8.28 o 
  -5   3   4     3654.58     3617.59     38.51 o 
  -4   3   4       44.88       91.97      5.90 o 
  -3   3   4     3017.29     2940.62     31.61 o 
  -2   3   4     3011.91     2914.93     31.85 o 
  -1   3   4      586.28      573.77      6.74 o 
   0   3   4     1008.76      975.42     10.68 o 
   1   3   4      956.04     1353.68     13.35 o 
   2   3   4     1173.08     1115.00     11.73 o 
   3   3   4      450.16      633.21      8.48 o 
   4   3   4     1613.91     1571.32     16.64 o 
   5   3   4        2.47        4.10      2.23 o 
   6   3   4      402.68      366.68     15.10 o 
   7   3   4      308.14      312.76     18.73 o 
   8   3   4      165.25      168.76     14.88 o 
   9   3   4       96.51       79.91     13.08 o 
  10   3   4        5.12       12.75     10.42 o 
  11   3   4       14.30       19.61     11.79 o 
  12   3   4       16.86       20.62     11.46 o 
 -14   4   4       53.29       49.90      7.83 o 
 -13   4   4      450.29      423.76     15.90 o 
 -12   4   4      449.85      469.55     15.05 o 
 -11   4   4        0.96        1.03      4.61 o 
 -10   4   4       55.79       73.68      7.24 o 
  -9   4   4     2316.51     2166.37     45.71 o 
  -8   4   4      424.30      389.03     14.03 o 
  -7   4   4     1382.14     1277.04     15.90 o 
  -6   4   4       42.01       55.92      2.17 o 
  -5   4   4     1729.83     1729.69     21.58 o 
  -4   4   4    10922.35    12083.24    119.60 o 
  -3   4   4     2301.97     2416.42     24.85 o 
  -2   4   4     4875.58     5230.92     51.14 o 
  -1   4   4     2382.72     2377.31     21.78 o 
   0   4   4     1174.06     1343.77     12.93 o 
   1   4   4      204.76      209.98      3.60 o 
   2   4   4     2905.00     2828.33     25.17 o 
   3   4   4     3357.48     3290.65     29.10 o 
   4   4   4      427.07      372.74      7.57 o 
   5   4   4       26.15       18.66      2.89 o 
   6   4   4       69.31       98.32      5.58 o 
   7   4   4      216.15      203.56     16.36 o 
   8   4   4      988.05      913.39     32.57 o 
   9   4   4       16.64       25.27     10.24 o 
  10   4   4       11.09       10.83     10.52 o 
  11   4   4      306.11      299.96     21.62 o 
 -14   5   4      112.26       92.85     13.59 o 
 -13   5   4       38.45       34.84      7.02 o 
 -12   5   4      187.71      147.91     13.02 o 
 -11   5   4       56.75       51.00     10.73 o 
 -10   5   4      639.08      556.65     16.98 o 
  -9   5   4        0.52        2.22      3.71 o 
  -8   5   4       86.32       89.41      9.11 o 
  -7   5   4      563.36      497.93      8.30 o 
  -6   5   4      515.28      479.88      6.05 o 
  -5   5   4      213.11      219.10      4.38 o 
  -4   5   4      127.91      180.09      5.72 o 
  -3   5   4       46.38       40.09      2.21 o 
  -2   5   4     1457.78     1524.07     14.82 o 
  -1   5   4      411.89      447.39      5.66 o 
   0   5   4     2566.95     2489.42     21.69 o 
   1   5   4        6.23        2.98      1.23 o 
   2   5   4      288.17      319.58      5.46 o 
   3   5   4      480.59      438.66      6.67 o 
   4   5   4      572.65      491.35      7.36 o 
   5   5   4      781.32      738.06     10.95 o 
   6   5   4      101.57       90.15      5.70 o 
   7   5   4       61.25       70.19     11.00 o 
   8   5   4       56.03       64.67     14.05 o 
   9   5   4        1.22        4.13      8.67 o 
  10   5   4       22.27       30.52     10.87 o 
  11   5   4       60.29       96.75     18.53 o 
 -14   6   4       35.62       60.00      8.41 o 
 -13   6   4       68.43       67.59      7.89 o 
 -12   6   4      134.97      140.59     16.90 o 
 -11   6   4       11.38       21.13      6.03 o 
 -10   6   4       65.63       60.38      6.86 o 
  -9   6   4        5.69        6.27      4.66 o 
  -8   6   4      330.26      334.68     10.53 o 
  -7   6   4     1196.49     1215.33     17.11 o 
  -6   6   4     2464.50     2320.47     21.54 o 
  -5   6   4      223.05      297.70      6.69 o 
  -4   6   4      547.37      587.73      8.47 o 
  -3   6   4      165.59      123.35      2.57 o 
  -2   6   4     4484.21     4708.72     41.01 o 
  -1   6   4      151.04      100.08      2.62 o 
   0   6   4     1299.17     1164.44     11.43 o 
   1   6   4        0.46       13.87      1.58 o 
   2   6   4     3642.34     3476.49     31.65 o 
   3   6   4     1523.78     1471.49     15.07 o 
   4   6   4      380.28      327.94      5.93 o 
   5   6   4     2856.87     2559.75     26.72 o 
   6   6   4      274.63      282.44      8.45 o 
   7   6   4     1129.07      967.55     25.13 o 
   8   6   4      993.67      899.81     39.29 o 
   9   6   4       79.69       88.73     13.46 o 
  10   6   4       49.17       18.38     11.19 o 
  11   6   4      679.39      697.85     32.48 o 
 -14   7   4       93.31      109.32      9.73 o 
 -13   7   4        0.02        1.32      5.23 o 
 -12   7   4        2.28        8.16      7.02 o 
 -11   7   4      458.12      433.60     15.98 o 
 -10   7   4       37.25       30.13      5.77 o 
  -9   7   4       13.39       14.11      4.67 o 
  -8   7   4       71.51       77.95      5.91 o 
  -7   7   4      296.73      331.43      7.76 o 
  -6   7   4      672.18      730.30      9.19 o 
  -5   7   4     3558.10     3517.21     30.82 o 
  -4   7   4        0.34        2.32      1.17 o 
  -3   7   4      258.30      307.12      7.50 o 
  -2   7   4     7553.51     7746.84     64.07 o 
  -1   7   4      161.73      157.46      2.95 o 
   0   7   4     2902.38     2882.85     24.90 o 
   1   7   4     5179.29     5088.15     42.23 o 
   2   7   4      918.12     1046.23     11.90 o 
   3   7   4      172.45      157.05      5.76 o 
   4   7   4       79.95       65.10      3.17 o 
   5   7   4       83.94       68.78      4.78 o 
   6   7   4      247.26      212.31      7.63 o 
   7   7   4        7.30       12.87      5.40 o 
   8   7   4        7.76        4.62      5.92 o 
   9   7   4       84.56       84.83     12.90 o 
  10   7   4       12.14       26.12     11.05 o 
  11   7   4        7.33       12.12     11.02 o 
 -14   8   4       52.79       61.39      8.44 o 
 -13   8   4      246.42      221.68     14.51 o 
 -12   8   4      149.86      137.60     10.79 o 
 -11   8   4       12.30       14.42      5.65 o 
 -10   8   4      762.58      725.45     20.06 o 
  -9   8   4      112.32       80.94      9.64 o 
  -8   8   4      373.81      342.33     10.54 o 
  -7   8   4     2423.69     2305.28     26.61 o 
  -6   8   4     1300.78     1204.03     14.30 o 
  -5   8   4      555.55      542.78      6.75 o 
  -4   8   4      144.10      187.29      3.53 o 
  -3   8   4     1851.12     2046.52     17.89 o 
  -2   8   4     1074.30     1019.80     10.01 o 
  -1   8   4     2886.12     3191.46     27.27 o 
   0   8   4       22.61       39.19      1.89 o 
   1   8   4       20.01       47.84      2.30 o 
   2   8   4      582.55      579.91      7.57 o 
   3   8   4      237.29      223.60      4.73 o 
   4   8   4      370.36      317.78      5.90 o 
   5   8   4       96.02      104.62      4.38 o 
   6   8   4      645.33      597.14     13.57 o 
   7   8   4      161.98      165.40     10.65 o 
   8   8   4        0.71        5.33      5.62 o 
   9   8   4        0.43        5.60      9.09 o 
  10   8   4       89.00      121.32     16.00 o 
  11   8   4        4.47       13.48      9.94 o 
 -13   9   4       45.11       50.15      8.58 o 
 -12   9   4      131.27      137.93     10.78 o 
 -11   9   4     1357.49     1238.53     28.96 o 
 -10   9   4      120.13       99.97     15.78 o 
  -9   9   4      448.12      435.27     14.73 o 
  -8   9   4      718.78      666.84     15.33 o 
  -7   9   4     1053.12     1027.96     14.67 o 
  -6   9   4     1245.66     1234.79     14.81 o 
  -5   9   4      682.46      581.39      7.18 o 
  -4   9   4       91.36       90.76      2.67 o 
  -3   9   4       95.76      129.42      2.94 o 
  -2   9   4      281.30      204.07      3.64 o 
  -1   9   4      117.95      152.26      2.88 o 
   0   9   4       83.93      115.69      2.94 o 
   1   9   4     8928.29     8621.14     69.65 o 
   2   9   4       37.48       36.95      2.28 o 
   3   9   4        6.44        7.93      1.90 o 
   4   9   4      498.51      466.80      7.35 o 
   5   9   4      884.05      826.53     10.79 o 
   6   9   4        0.07        7.61      4.38 o 
   7   9   4       28.48       40.58      9.45 o 
   8   9   4       16.97       33.69      7.11 o 
   9   9   4        0.08       -3.27      8.21 o 
  10   9   4      145.23      191.60     18.04 o 
  11   9   4       12.40       39.64     25.91 o 
 -13  10   4      183.38      191.77     13.27 o 
 -12  10   4       81.70      112.55     10.20 o 
 -11  10   4        2.40       11.68      5.32 o 
 -10  10   4       90.33       92.16      8.22 o 
  -9  10   4      159.30      179.39      9.78 o 
  -8  10   4       26.78       18.36      4.08 o 
  -7  10   4     2114.15     1962.39     28.09 o 
  -6  10   4      594.08      606.23      7.93 o 
  -5  10   4       95.67      118.96      3.17 o 
  -4  10   4     1375.11     1362.15     13.32 o 
  -3  10   4     3047.02     3197.40     26.94 o 
  -2  10   4      408.77      430.83      5.78 o 
  -1  10   4     1334.10     1285.46     12.01 o 
   0  10   4       10.97        6.08      1.33 o 
   1  10   4       39.64       49.92      3.04 o 
   2  10   4      112.42       80.42      2.99 o 
   3  10   4       30.11       25.45      2.65 o 
   4  10   4      220.60      193.01      5.10 o 
   5  10   4      388.60      370.13      7.20 o 
   6  10   4      160.75      174.59      8.89 o 
   7  10   4       35.38       40.31      5.73 o 
   8  10   4      313.87      312.16     14.32 o 
   9  10   4      147.29      160.58     18.52 o 
  10  10   4       28.34       19.35     11.06 o 
  11  10   4       84.25       69.18     28.93 o 
 -13  11   4        0.81        3.38      6.40 o 
 -12  11   4        0.03        0.16      5.77 o 
 -11  11   4       39.11       27.61      6.61 o 
 -10  11   4      474.19      451.31     17.96 o 
  -9  11   4        0.24        4.76      3.93 o 
  -8  11   4      418.98      380.54     11.60 o 
  -7  11   4      866.92      776.53     15.37 o 
  -6  11   4        0.20        3.93      1.63 o 
  -5  11   4     2168.30     2163.71     19.81 o 
  -4  11   4      278.17      256.57      4.55 o 
  -3  11   4     1144.99     1268.60     12.50 o 
  -2  11   4      934.84     1103.38     11.33 o 
  -1  11   4     2473.91     2573.97     21.78 o 
   0  11   4        0.60        3.01      1.29 o 
   1  11   4       51.65       64.41      2.66 o 
   2  11   4      171.78      200.80      4.42 o 
   3  11   4      999.74      872.73     13.07 o 
   4  11   4      695.13      677.57      9.83 o 
   5  11   4     1741.32     1610.04     20.43 o 
   6  11   4       59.52       72.61      7.12 o 
   7  11   4       33.20       46.60      5.96 o 
   8  11   4        1.38       12.42      6.16 o 
   9  11   4      209.27      204.14     12.95 o 
  10  11   4      105.30      107.38     15.38 o 
  11  11   4       39.43       65.49     20.24 o 
 -13  12   4        5.35        7.00      6.78 o 
 -12  12   4      317.24      262.07     14.07 o 
 -11  12   4       28.93       27.89      6.66 o 
 -10  12   4       49.03       62.28      7.20 o 
  -9  12   4      599.87      535.32     16.31 o 
  -8  12   4      123.59      115.87      7.07 o 
  -7  12   4      199.11      199.22      6.10 o 
  -6  12   4        0.23        1.06      1.83 o 
  -5  12   4       31.88       30.82      2.31 o 
  -4  12   4       17.96       12.57      1.71 o 
  -3  12   4      414.18      408.46      6.12 o 
  -2  12   4      138.96      149.82      3.07 o 
  -1  12   4     3213.30     3083.44     24.20 o 
   0  12   4       93.25       80.08      2.78 o 
   1  12   4      135.86      124.09      3.48 o 
   2  12   4      601.73      501.77      7.64 o 
   3  12   4     1209.44     1042.54     12.71 o 
   4  12   4     1224.96     1142.36     15.57 o 
   5  12   4      673.47      619.54     11.77 o 
   6  12   4       54.75       54.13      6.33 o 
   7  12   4       13.70       16.79      5.94 o 
   8  12   4      402.75      345.23     15.21 o 
   9  12   4       51.25       47.76      8.43 o 
  10  12   4        8.34       22.32     11.06 o 
  11  12   4       36.47       48.74     24.40 o 
 -13  13   4       15.07       13.73      7.32 o 
 -12  13   4      165.77      151.87     17.39 o 
 -11  13   4       36.80       39.32     10.34 o 
 -10  13   4        2.93        6.85      4.89 o 
  -9  13   4       25.51       23.52      5.22 o 
  -8  13   4        4.97       -0.33      2.61 o 
  -7  13   4      170.87      184.34      6.33 o 
  -6  13   4       13.68       10.63      2.55 o 
  -5  13   4     4029.33     3819.90     32.56 o 
  -4  13   4     1368.16     1284.26     12.50 o 
  -3  13   4      231.65      235.37      4.58 o 
  -2  13   4      215.54      204.74      3.47 o 
  -1  13   4     3140.95     3034.61     23.35 o 
   0  13   4     3515.76     3579.20     31.17 o 
   1  13   4     3705.54     3604.49     31.70 o 
   2  13   4      632.57      550.74      8.18 o 
   3  13   4      774.10      792.25     10.70 o 
   4  13   4     2472.50     2387.93     24.49 o 
   5  13   4      188.56      172.51      7.92 o 
   6  13   4      291.20      282.82     11.16 o 
   7  13   4       26.82       30.63      7.13 o 
   8  13   4       84.61       79.84      9.28 o 
   9  13   4       66.52       75.57     10.86 o 
  10  13   4      141.66      175.53     24.48 o 
  11  13   4       20.19        5.40     14.31 o 
 -13  14   4        7.20       15.11      8.91 o 
 -12  14   4      429.23      435.18     18.32 o 
 -11  14   4      141.36      126.40     10.33 o 
 -10  14   4      230.03      243.05     12.97 o 
  -9  14   4       21.41       24.83      5.38 o 
  -8  14   4       53.56       52.81      6.18 o 
  -7  14   4      130.95      135.67      5.81 o 
  -6  14   4       87.59      101.08      5.18 o 
  -5  14   4     1322.45     1272.27     14.85 o 
  -4  14   4       95.97       83.78      3.75 o 
  -3  14   4      269.65      261.93      5.03 o 
  -2  14   4       20.66       34.74      1.77 o 
  -1  14   4     1087.78     1076.98     10.13 o 
   0  14   4        0.21        2.20      1.45 o 
   1  14   4      256.50      241.99      5.15 o 
   2  14   4       80.68       72.29      3.34 o 
   3  14   4      444.20      443.81      7.66 o 
   4  14   4     1954.20     1833.02     23.77 o 
   5  14   4       55.01       61.47      5.84 o 
   6  14   4      600.01      557.45     15.74 o 
   7  14   4       51.17       70.31     14.67 o 
   8  14   4      133.47      131.30     10.72 o 
   9  14   4        5.86        6.16      6.92 o 
  10  14   4       11.98        7.06     14.51 o 
  11  14   4       60.67       56.92     20.54 o 
 -13  15   4       63.16       69.85     12.25 o 
 -12  15   4       57.07       58.87     10.97 o 
 -11  15   4      198.02      212.38     21.55 o 
 -10  15   4       40.77       40.93      6.77 o 
  -9  15   4      337.13      317.06     12.89 o 
  -8  15   4      273.59      235.39      9.53 o 
  -7  15   4      587.29      514.96     11.07 o 
  -6  15   4     2154.95     1933.84     25.66 o 
  -5  15   4     3265.78     3109.64     32.81 o 
  -4  15   4      165.23      149.28      4.25 o 
  -3  15   4      401.27      391.45      6.50 o 
  -2  15   4      123.40      105.60      2.87 o 
  -1  15   4       25.19       22.90      1.81 o 
   0  15   4      592.30      573.93      7.44 o 
   1  15   4      166.94      138.30      4.28 o 
   2  15   4      298.74      304.51      6.41 o 
   3  15   4      895.40      774.41     11.34 o 
   4  15   4       17.10       18.46      3.17 o 
   5  15   4       19.31       25.28      4.91 o 
   6  15   4      147.52      143.37      9.55 o 
   7  15   4        2.64       11.26      5.42 o 
   8  15   4        0.00       -3.20      6.44 o 
   9  15   4       97.14      105.23     11.61 o 
  10  15   4      272.41      239.71     20.13 o 
  11  15   4       24.10       46.09     18.04 o 
 -13  16   4       83.38      105.56     15.04 o 
 -12  16   4      168.78      155.83     14.84 o 
 -11  16   4        6.20       10.58      7.21 o 
 -10  16   4      275.09      281.01     16.24 o 
  -9  16   4      410.92      349.14     16.70 o 
  -8  16   4       56.34       41.84      6.62 o 
  -7  16   4      954.99      868.83     16.94 o 
  -6  16   4       65.68       50.19      4.65 o 
  -5  16   4     1841.66     1754.00     20.76 o 
  -4  16   4       11.69        7.22      2.31 o 
  -3  16   4      252.18      229.99      5.44 o 
  -2  16   4        9.48       21.89      2.08 o 
  -1  16   4      345.73      309.01      4.98 o 
   0  16   4       39.39       28.95      2.11 o 
   1  16   4      114.57      140.49      4.41 o 
   2  16   4     1796.90     1556.07     18.29 o 
   3  16   4      193.98      170.41      5.66 o 
   4  16   4       77.63       66.75      4.97 o 
   5  16   4        3.64        9.40      3.83 o 
   6  16   4       72.51       79.19      7.30 o 
   7  16   4       33.24       30.41     11.26 o 
   8  16   4       39.83       36.40      8.07 o 
   9  16   4       14.60       24.89      9.92 o 
  10  16   4      125.29      151.35     25.31 o 
  11  16   4        1.60       36.96     18.60 o 
 -13  17   4        0.39        3.31      8.23 o 
 -12  17   4      137.76      156.73     22.48 o 
 -11  17   4       38.76       27.18      9.00 o 
 -10  17   4        2.13       -6.91     16.79 o 
  -9  17   4       35.59       30.42      6.78 o 
  -8  17   4       16.88       19.13      5.72 o 
  -7  17   4      132.93      116.00      7.24 o 
  -6  17   4       22.25       36.47      5.29 o 
  -5  17   4     1129.82      923.71     14.34 o 
  -4  17   4        5.02        2.17      2.36 o 
  -3  17   4       45.11       42.92      3.27 o 
  -2  17   4       19.59       18.33      2.35 o 
  -1  17   4      401.76      392.98      7.01 o 
   0  17   4        3.33        3.85      1.60 o 
   1  17   4       19.96       19.52      2.78 o 
   2  17   4       65.04       88.59      4.35 o 
   3  17   4       22.60       32.15      4.06 o 
   4  17   4     1252.25     1178.89     21.00 o 
   5  17   4      328.17      316.74     11.64 o 
   6  17   4        7.62       10.90      6.65 o 
   7  17   4      176.50      171.04     14.59 o 
   8  17   4       46.72       29.55      9.55 o 
   9  17   4      820.85      824.32     79.52 o 
  10  17   4      282.03      293.09     48.35 o 
 -12  18   4        0.96        7.33      8.15 o 
 -11  18   4       54.39       52.71     10.34 o 
 -10  18   4       23.59       15.94      7.41 o 
  -9  18   4      324.65      336.39     14.29 o 
  -8  18   4        0.10        0.22      4.66 o 
  -7  18   4       53.38       60.88      6.00 o 
  -6  18   4     1113.11      960.60     19.83 o 
  -5  18   4      253.78      259.73      7.71 o 
  -4  18   4      461.01      426.18      8.43 o 
  -3  18   4     1341.05     1227.97     15.03 o 
  -2  18   4      341.43      334.22      7.05 o 
  -1  18   4      189.24      176.80      4.84 o 
   0  18   4       68.31       52.66      2.82 o 
   1  18   4      555.86      528.57     10.11 o 
   2  18   4     1035.68      981.80     16.21 o 
   3  18   4        0.64        1.29      2.75 o 
   4  18   4      917.46      846.60     16.29 o 
   5  18   4      327.50      314.41     11.79 o 
   6  18   4      155.96      137.09     10.82 o 
   7  18   4       86.06      110.93     19.01 o 
   8  18   4       79.33       78.07     11.73 o 
   9  18   4       14.14       41.39     18.14 o 
  10  18   4       39.95       43.55     16.79 o 
 -12  19   4        0.29       -4.06      7.58 o 
 -11  19   4       18.10       22.42      9.26 o 
 -10  19   4       70.41       72.11     10.22 o 
  -9  19   4      204.18      184.60     11.51 o 
  -8  19   4      719.71      638.26     19.61 o 
  -7  19   4       74.58       79.22      6.52 o 
  -6  19   4        2.47        8.02      5.57 o 
  -5  19   4     3355.91     2918.25     40.24 o 
  -4  19   4      697.10      632.03     11.39 o 
  -3  19   4      340.94      326.75      7.22 o 
  -2  19   4     1457.19     1316.87     16.93 o 
  -1  19   4      346.69      292.49      6.30 o 
   0  19   4       24.89       31.13      2.97 o 
   1  19   4     1243.09     1156.15     15.68 o 
   2  19   4      135.26      128.62      5.53 o 
   3  19   4      249.34      264.70      7.55 o 
   4  19   4     3934.07     3708.76     59.04 o 
   5  19   4      113.45      126.29      9.63 o 
   6  19   4      440.19      416.27     14.20 o 
   7  19   4       45.95       69.80     16.57 o 
   8  19   4        1.85       -0.37      7.82 o 
   9  19   4      626.65      627.67     74.10 o 
  10  19   4      127.60       88.70     13.85 o 
 -12  20   4       22.28       11.20      9.26 o 
 -11  20   4       72.49       82.20     12.18 o 
 -10  20   4      381.02      403.54     20.05 o 
  -9  20   4       36.11       38.57      7.50 o 
  -8  20   4       10.78       14.05      5.82 o 
  -7  20   4       54.01       62.77      7.24 o 
  -6  20   4      304.81      236.79      9.72 o 
  -5  20   4      112.07      135.38      6.88 o 
  -4  20   4       58.35       64.04      4.67 o 
  -3  20   4      788.18      744.22     12.36 o 
  -2  20   4       26.54       25.85      3.20 o 
  -1  20   4       52.75       51.15      3.78 o 
   0  20   4        4.55       15.02      2.55 o 
   1  20   4      117.65      125.44      5.50 o 
   2  20   4       32.68       24.25      3.33 o 
   3  20   4      103.37      105.37      5.83 o 
   4  20   4       65.05       92.74      6.36 o 
   5  20   4      139.77      140.43      8.79 o 
   6  20   4      383.05      392.32     17.29 o 
   7  20   4       16.60       27.42      7.99 o 
   8  20   4      126.49      144.45     14.93 o 
   9  20   4       66.77       79.44     12.58 o 
  10  20   4       26.97       46.05     12.18 o 
 -12  21   4       18.66       27.77     10.17 o 
 -11  21   4      363.48      441.07     22.09 o 
 -10  21   4       21.96        8.58      7.78 o 
  -9  21   4        0.04       -1.35      5.02 o 
  -8  21   4       18.61        8.43      7.66 o 
  -7  21   4      907.92      871.74     23.22 o 
  -6  21   4      380.15      386.69     12.26 o 
  -5  21   4     1787.24     1564.91     25.44 o 
  -4  21   4     1009.22      918.25     14.48 o 
  -3  21   4       14.12       18.42      3.11 o 
  -2  21   4      119.65      116.65      5.11 o 
  -1  21   4       44.25       45.75      3.69 o 
   0  21   4     1294.93     1101.26     17.98 o 
   1  21   4      253.81      213.23      7.27 o 
   2  21   4      333.03      289.35      7.77 o 
   3  21   4        0.05        2.18      3.23 o 
   4  21   4      961.17      927.44     18.50 o 
   5  21   4        8.57       12.12      6.12 o 
   6  21   4       69.74       81.51     14.78 o 
   7  21   4      130.91      138.37     12.21 o 
   8  21   4        0.40       12.46      8.88 o 
   9  21   4        0.25       24.98     10.01 o 
  10  21   4      147.36      156.61     28.42 o 
 -12  22   4      135.17      138.04     15.32 o 
 -11  22   4       14.90        2.57      7.76 o 
 -10  22   4      194.12      214.06     16.07 o 
  -9  22   4      399.81      376.24     16.37 o 
  -8  22   4        4.42       -3.84      4.58 o 
  -7  22   4     1156.15     1039.41     25.97 o 
  -6  22   4      171.61      191.51      9.28 o 
  -5  22   4     1853.51     1696.81     29.86 o 
  -4  22   4      183.94      178.88      6.20 o 
  -3  22   4       21.82       26.05      3.38 o 
  -2  22   4      233.68      220.09      6.76 o 
  -1  22   4      266.35      260.80      7.05 o 
   0  22   4       63.23       79.34      5.14 o 
   1  22   4       16.69       20.84      3.60 o 
   2  22   4      365.09      278.90      9.34 o 
   3  22   4       43.56       27.43      4.70 o 
   4  22   4       57.21       56.89      6.58 o 
   5  22   4       44.43       38.96      7.43 o 
   6  22   4       97.24      115.48     10.73 o 
   7  22   4      115.31      112.70     15.92 o 
   8  22   4        2.82       -0.51      8.54 o 
   9  22   4        0.24       18.41     17.66 o 
  10  22   4       62.41       65.78     13.21 o 
 -12  23   4      142.44      133.47     16.81 o 
 -11  23   4       39.70       28.94     10.09 o 
 -10  23   4       30.39       26.12     19.50 o 
  -9  23   4      135.06      116.26     11.15 o 
  -8  23   4       10.28        8.20      5.80 o 
  -7  23   4       61.46       60.62      7.83 o 
  -6  23   4      284.58      259.26     10.63 o 
  -5  23   4       31.02       25.99      4.85 o 
  -4  23   4      421.94      360.15      8.69 o 
  -3  23   4       45.10       53.86      4.17 o 
  -2  23   4      656.25      561.33     11.68 o 
  -1  23   4      607.33      525.77     13.83 o 
   0  23   4      661.77      600.21     12.65 o 
   1  23   4      578.92      510.13     11.61 o 
   2  23   4        6.35        7.18      4.37 o 
   3  23   4      346.30      293.87     11.56 o 
   4  23   4       56.43       65.94      6.82 o 
   5  23   4      204.95      212.73     13.11 o 
   6  23   4       61.18       77.56     10.99 o 
   7  23   4       51.02       52.65      9.19 o 
   8  23   4        4.63       10.36      8.60 o 
   9  23   4       43.23       46.26     11.43 o 
 -11  24   4       45.07       43.66     10.47 o 
 -10  24   4      374.83      415.10     27.86 o 
  -9  24   4      165.29      134.38     11.38 o 
  -8  24   4        0.00       -5.01      5.01 o 
  -7  24   4       75.68       55.14      8.73 o 
  -6  24   4      129.12      146.11      8.80 o 
  -5  24   4       12.31       10.61      3.57 o 
  -4  24   4       42.09       51.96      5.42 o 
  -3  24   4      203.49      204.93      7.39 o 
  -2  24   4      370.29      320.83      8.90 o 
  -1  24   4      250.37      220.44      6.90 o 
   0  24   4      586.36      504.88     11.62 o 
   1  24   4      133.20      105.45      7.66 o 
   2  24   4       91.79      103.24      7.74 o 
   3  24   4       74.80       83.26      7.35 o 
   4  24   4       65.91       73.49     10.37 o 
   5  24   4       18.99       20.86      9.56 o 
   6  24   4        5.66       13.50      7.86 o 
   7  24   4       32.97       37.46     10.03 o 
   8  24   4      188.38      179.50     16.44 o 
   9  24   4      173.74      187.99     25.05 o 
 -11  25   4      128.67      131.12     14.53 o 
 -10  25   4      329.43      343.72     19.76 o 
  -9  25   4      168.97      163.63     12.41 o 
  -8  25   4        9.90        0.77      5.55 o 
  -7  25   4       20.73       15.74      6.58 o 
  -6  25   4        0.33        1.60      4.29 o 
  -5  25   4        3.23        3.12      3.33 o 
  -4  25   4      345.57      311.20      9.14 o 
  -3  25   4       87.08       86.70      5.45 o 
  -2  25   4      247.73      222.82      7.09 o 
  -1  25   4      868.81      787.72     13.67 o 
   0  25   4     2445.04     2159.92     30.54 o 
   1  25   4      237.35      252.36     10.66 o 
   2  25   4      362.77      309.37     11.95 o 
   3  25   4      610.36      565.41     16.46 o 
   4  25   4      520.43      497.02     22.88 o 
   5  25   4        0.37        5.10      7.84 o 
   6  25   4       26.75       34.12     10.60 o 
   7  25   4       54.65       65.62     11.49 o 
   8  25   4       18.06       23.38     10.14 o 
   9  25   4      149.46      169.48     17.01 o 
 -11  26   4      114.79      108.13     14.05 o 
 -10  26   4        0.22       15.73      8.95 o 
  -9  26   4       16.10       19.79      8.18 o 
  -8  26   4      129.58      123.20     10.95 o 
  -7  26   4       14.28        8.99      5.75 o 
  -6  26   4      242.85      233.61     12.57 o 
  -5  26   4      350.69      319.56     10.22 o 
  -4  26   4       87.04       94.65      5.85 o 
  -3  26   4      364.73      350.85      9.78 o 
  -2  26   4       38.71       37.55      4.04 o 
  -1  26   4       54.30       54.18      4.32 o 
   0  26   4       21.17       26.81      5.44 o 
   1  26   4        0.01       -2.30      5.43 o 
   2  26   4       37.87       45.78      6.28 o 
   3  26   4      305.19      306.94     20.97 o 
   4  26   4      148.34      151.61     25.21 o 
   5  26   4       16.04       23.93     10.05 o 
   6  26   4       14.68       24.51     12.00 o 
   7  26   4       61.74       37.14     13.71 o 
   8  26   4      129.40      144.71     15.56 o 
   9  26   4       17.24        2.58      9.45 o 
 -11  27   4        0.06        2.03      9.49 o 
 -10  27   4      597.54      597.25     25.90 o 
  -9  27   4       95.17       91.43     15.25 o 
  -8  27   4      225.91      221.61     15.45 o 
  -7  27   4       19.15       30.99     12.77 o 
  -6  27   4      278.61      237.45     13.08 o 
  -5  27   4      308.04      257.45     10.97 o 
  -4  27   4        0.17        0.18      3.32 o 
  -3  27   4      434.60      364.55     10.61 o 
  -2  27   4       25.39       27.45      3.71 o 
  -1  27   4      136.12      132.37      8.68 o 
   0  27   4      127.16      113.18      8.57 o 
   1  27   4       10.26       19.03      5.26 o 
   2  27   4       77.88       75.94      9.85 o 
   3  27   4        1.31       11.34      5.56 o 
   4  27   4      172.00      167.24     15.12 o 
   5  27   4        9.62        1.72      6.99 o 
   6  27   4      181.09      217.73     22.36 o 
   7  27   4        7.66       -1.58      8.51 o 
   8  27   4       28.04       21.93     12.69 o 
 -10  28   4       23.70       20.13      9.10 o 
  -9  28   4      254.57      268.01     17.79 o 
  -8  28   4       29.48       20.05      7.81 o 
  -7  28   4      406.61      409.96     17.09 o 
  -6  28   4      236.42      225.62     12.69 o 
  -5  28   4      243.78      228.42     10.69 o 
  -4  28   4       83.33       91.54      6.90 o 
  -3  28   4        7.55        9.88      3.68 o 
  -2  28   4       62.24       65.70      5.93 o 
  -1  28   4       60.75       48.27      6.63 o 
   0  28   4       13.38       15.87      5.35 o 
   1  28   4       59.22       73.32      7.45 o 
   2  28   4       10.12       12.43      5.29 o 
   3  28   4        4.81       11.87      6.99 o 
   4  28   4       16.84       25.82      8.13 o 
   5  28   4       11.06       -6.22      8.36 o 
   6  28   4        6.33        6.25     10.83 o 
   7  28   4        3.39       14.54     11.22 o 
   8  28   4      181.74      207.48     24.53 o 
 -10  29   4       26.28       13.75     13.59 o 
  -9  29   4       81.69       99.76     18.66 o 
  -8  29   4        3.99        8.55      7.70 o 
  -7  29   4        6.36       11.67      6.93 o 
  -6  29   4      151.39      155.66     11.41 o 
  -5  29   4       83.57       87.33      8.84 o 
  -4  29   4       80.35       63.77      7.80 o 
  -3  29   4        4.44        6.07      4.55 o 
  -2  29   4      229.37      233.36      9.32 o 
  -1  29   4        9.31       12.50      6.62 o 
   0  29   4       88.13       78.28      7.83 o 
   1  29   4      526.27      516.61     16.33 o 
   2  29   4       95.31       92.45      8.28 o 
   3  29   4       87.32       80.15     11.33 o 
   4  29   4       51.22       45.26     12.78 o 
   5  29   4      270.41      263.10     24.02 o 
   6  29   4      286.10      313.63     26.74 o 
   7  29   4       49.82       60.29     15.91 o 
   8  29   4        0.00       35.33     14.04 o 
 -10  30   4       18.42       14.28      9.22 o 
  -9  30   4      294.28      323.40     19.13 o 
  -8  30   4      128.37      140.42     13.82 o 
  -7  30   4      130.45      136.65     22.68 o 
  -6  30   4       24.91       23.06      8.07 o 
  -5  30   4       65.52       55.63      7.99 o 
  -4  30   4      176.14      188.55     11.69 o 
  -3  30   4        7.11        9.94      6.04 o 
  -2  30   4      141.34      116.79     12.37 o 
  -1  30   4       15.68       16.20      5.56 o 
   0  30   4        9.75        9.44      5.22 o 
   1  30   4       72.70       61.09      7.36 o 
   2  30   4      200.75      213.57     11.50 o 
   3  30   4       27.60       37.05      9.50 o 
   4  30   4      123.76      128.16     18.10 o 
   5  30   4       63.94       59.48     15.28 o 
   6  30   4       39.77       56.24     15.45 o 
   7  30   4       93.34       89.80     18.49 o 
  -9  31   4       12.23        4.45      8.16 o 
  -8  31   4       50.10       52.50     20.96 o 
  -7  31   4        4.43        0.23      6.89 o 
  -6  31   4      101.13       97.08     11.35 o 
  -5  31   4        7.73        8.19      6.64 o 
  -4  31   4      268.96      259.09     20.16 o 
  -3  31   4        5.93        7.59      5.43 o 
  -2  31   4      400.20      383.38     22.97 o 
  -1  31   4       43.76       20.37      7.55 o 
   0  31   4        2.55        3.38      8.41 o 
   1  31   4       65.09       74.29      9.91 o 
   2  31   4      165.61      165.31     12.92 o 
   3  31   4       34.80       34.19     12.42 o 
   4  31   4       76.67       78.17     16.42 o 
   5  31   4        7.30        8.83     10.44 o 
   6  31   4       30.51       40.56     14.65 o 
   7  31   4      301.56      312.61     28.14 o 
  -9  32   4        1.77       11.42     10.85 o 
  -8  32   4       21.32       20.70      8.99 o 
  -7  32   4      199.97      218.13     17.39 o 
  -6  32   4       22.99       21.15      7.84 o 
  -5  32   4        0.15       -0.55      5.90 o 
  -4  32   4       48.65       64.27      9.37 o 
  -3  32   4      114.93      110.78      9.20 o 
  -2  32   4        0.36       -3.11      6.24 o 
  -1  32   4        0.06        6.11      6.54 o 
   0  32   4      185.79      170.28     13.25 o 
   1  32   4       79.33       69.68      9.93 o 
   2  32   4      222.91      212.16     21.19 o 
   3  32   4      734.39      744.51     39.31 o 
   4  32   4       86.39       79.59     16.95 o 
   5  32   4       17.49       50.37     14.89 o 
   6  32   4       54.83       54.08     16.22 o 
   7  32   4       38.93       26.44     14.87 o 
  -9  33   4       85.03       88.03     12.88 o 
  -8  33   4      129.82      131.52     16.71 o 
  -7  33   4       42.19       64.59     11.02 o 
  -6  33   4       20.88       25.53     10.26 o 
  -5  33   4      123.51      144.43     13.64 o 
  -4  33   4       33.65       37.66      8.66 o 
  -3  33   4      198.64      210.69     13.61 o 
  -2  33   4        5.69       22.58      9.04 o 
  -1  33   4      164.93      197.80     14.70 o 
   0  33   4       51.28       68.69     13.47 o 
   1  33   4       19.16       28.89      9.52 o 
   2  33   4       16.31       30.32     11.87 o 
   3  33   4        0.25        3.50      9.53 o 
   4  33   4        4.09       20.11     12.15 o 
   5  33   4       17.82       29.59     14.01 o 
   6  33   4        3.69        9.94     11.33 o 
  -8  34   4      181.18      181.22     16.03 o 
  -7  34   4       13.13        2.16      7.34 o 
  -6  34   4       31.25       28.00      8.67 o 
  -5  34   4      190.08      201.96     15.14 o 
  -4  34   4       88.73       78.26     10.44 o 
  -3  34   4       31.67       39.64      8.45 o 
  -2  34   4       77.00       75.39     12.68 o 
  -1  34   4       76.16       80.07     13.01 o 
   0  34   4       20.49        5.11      8.28 o 
   1  34   4       62.48       65.90     12.07 o 
   2  34   4       19.01       30.38     12.74 o 
   3  34   4      333.79      263.79     24.03 o 
   4  34   4        3.29       -5.09      9.90 o 
   5  34   4       23.39        8.73     12.23 o 
   6  34   4       88.89       96.66     18.92 o 
  -8  35   4        0.42        7.21      8.13 o 
  -7  35   4       52.61       43.24     10.26 o 
  -6  35   4       36.27       26.09      9.03 o 
  -5  35   4       28.99       42.99      9.24 o 
  -4  35   4        4.93        6.66      6.90 o 
  -3  35   4      257.03      302.92     25.84 o 
  -2  35   4      105.12       71.86     12.87 o 
  -1  35   4       52.35       60.34     15.03 o 
   0  35   4      151.73      151.32     20.12 o 
   1  35   4      493.16      460.74     25.47 o 
   2  35   4        5.81        5.90     10.25 o 
   3  35   4       37.01       16.70     10.97 o 
   4  35   4        7.78       10.83     11.99 o 
   5  35   4       30.05       41.90     15.99 o 
  -7  36   4      139.58      129.51     15.67 o 
  -6  36   4        0.02        5.41      7.72 o 
  -5  36   4        2.74       -4.98      8.66 o 
  -4  36   4      216.27      249.78     16.87 o 
  -3  36   4      222.41      273.06     24.94 o 
  -2  36   4      132.43      165.86     20.24 o 
  -1  36   4       12.26       25.21     11.14 o 
   0  36   4       38.15       29.44     13.23 o 
   1  36   4      119.36      148.93     20.26 o 
   2  36   4      187.99      188.18     22.44 o 
   3  36   4       40.53       55.57     15.68 o 
   4  36   4       10.67       16.53     13.33 o 
   5  36   4       41.73       49.62     16.52 o 
  -6  37   4      132.43      173.50     15.64 o 
  -5  37   4       40.64       52.82     26.17 o 
  -4  37   4       16.79       16.91      8.07 o 
  -3  37   4       51.06       74.64     16.14 o 
  -2  37   4      138.82      140.25     19.37 o 
  -1  37   4       17.31       12.52     11.96 o 
   0  37   4        1.38       19.43     12.31 o 
   1  37   4        4.02        8.20     11.22 o 
   2  37   4       34.82       54.88     16.05 o 
   3  37   4       28.14       53.23     15.33 o 
   4  37   4       29.64       26.40     13.21 o 
  -6  38   4       94.51      119.79     13.88 o 
  -5  38   4        0.01        3.10      9.85 o 
  -4  38   4       43.46       51.51     15.89 o 
  -3  38   4      788.43      854.22     44.64 o 
  -2  38   4      140.88      164.20     21.54 o 
  -1  38   4       55.31       56.18     15.54 o 
   0  38   4       24.54       33.41     13.74 o 
   1  38   4        2.69       19.20     12.17 o 
   2  38   4      542.19      588.79     37.48 o 
   3  38   4       27.18       28.13     14.27 o 
  -5  39   4       38.74       35.53      9.95 o 
  -4  39   4        1.43       23.16     13.39 o 
  -3  39   4       18.33       47.46     15.10 o 
  -2  39   4       18.48       33.17     14.22 o 
  -1  39   4       57.13       65.05     16.18 o 
   0  39   4       28.51       48.68     15.34 o 
   1  39   4       43.33       23.63     13.72 o 
   2  39   4       97.55      114.48     20.11 o 
   3  39   4        0.35        2.40     10.65 o 
  -4  40   4       66.88       83.28     18.14 o 
  -3  40   4        0.89        8.90     11.63 o 
  -2  40   4        9.48        4.52     11.39 o 
  -1  40   4       94.08       96.77     19.14 o 
   0  40   4       20.12        8.40     11.94 o 
   1  40   4       20.47       10.69     12.46 o 
  -2  41   4        1.06      -10.53     10.71 o 
  -1  41   4       66.26       43.85     15.87 o 
   0  41   4      254.99      338.37     29.50 o 
 -14   1   5       64.49       73.51      8.55 o 
 -13   1   5        9.49        4.99      5.54 o 
 -12   1   5       25.11       38.23      6.49 o 
 -11   1   5        9.72        7.13      5.07 o 
 -10   1   5      663.96      613.42     28.11 o 
  -9   1   5      127.52      118.86      9.77 o 
  -8   1   5      822.62      788.41     14.43 o 
  -7   1   5        2.13        5.39      2.57 o 
  -6   1   5      129.05      167.02      4.36 o 
  -5   1   5       12.26       20.80      2.14 o 
  -4   1   5     1762.88     1768.10     20.68 o 
  -3   1   5     2936.98     3240.86     37.08 o 
  -2   1   5       21.21       16.16      1.57 o 
  -1   1   5      211.24      202.35      4.42 o 
   0   1   5      175.70      194.54      3.97 o 
   1   1   5      866.75      819.03      9.05 o 
   2   1   5       24.36        7.49      1.88 o 
   3   1   5       10.86       17.72      2.04 o 
   4   1   5        6.01        8.37      2.42 o 
   5   1   5       51.43       65.59      4.41 o 
   6   1   5       19.26       23.31      7.77 o 
   7   1   5       45.00       31.12     10.78 o 
   8   1   5        0.06        5.21      8.15 o 
   9   1   5        5.08        8.30      9.84 o 
  10   1   5       24.78       27.01     11.45 o 
  11   1   5       55.68       45.05     13.69 o 
 -14   2   5       32.46       43.90      7.62 o 
 -13   2   5       77.17       80.88      8.68 o 
 -12   2   5       62.77       57.15      6.97 o 
 -11   2   5       50.62       52.11      7.12 o 
 -10   2   5       80.76       77.89      7.32 o 
  -9   2   5     1386.76     1219.69     31.72 o 
  -8   2   5      621.66      580.14     14.45 o 
  -7   2   5     2425.80     2247.83     23.78 o 
  -6   2   5     1230.60     1253.00     15.01 o 
  -5   2   5      154.20      162.46      4.53 o 
  -4   2   5      525.59      502.32      7.87 o 
  -3   2   5     1550.22     1677.28     19.84 o 
  -2   2   5       55.98       63.85      2.55 o 
  -1   2   5     1811.44     1990.31     18.16 o 
   0   2   5      101.53      124.31      3.36 o 
   1   2   5       18.97       10.22      1.52 o 
   2   2   5       77.69       71.35      2.71 o 
   3   2   5      305.26      261.75      5.20 o 
   4   2   5       31.34       37.48      2.86 o 
   5   2   5        9.11        0.43      2.84 o 
   6   2   5      223.85      214.14     10.16 o 
   7   2   5       75.40       84.73     12.15 o 
   8   2   5       73.82       74.59     12.79 o 
   9   2   5        1.46       20.07     10.62 o 
  10   2   5       57.26       40.56     14.32 o 
  11   2   5        9.29        9.17     11.82 o 
 -14   3   5       47.95       57.80      9.35 o 
 -13   3   5       22.81       32.83      6.63 o 
 -12   3   5        0.06        9.16      5.76 o 
 -11   3   5       27.12       25.48      6.55 o 
 -10   3   5      198.99      177.06     10.20 o 
  -9   3   5       22.32       17.70      4.56 o 
  -8   3   5      458.24      408.20     10.61 o 
  -7   3   5        0.45        6.46      2.18 o 
  -6   3   5       44.22       59.54      3.03 o 
  -5   3   5        4.37        1.35      1.59 o 
  -4   3   5      258.25      296.78      6.16 o 
  -3   3   5      911.81     1094.12     14.27 o 
  -2   3   5       31.01       57.48      2.35 o 
  -1   3   5       34.13       42.84      1.90 o 
   0   3   5      137.04      134.08      3.36 o 
   1   3   5     1019.67      982.97      9.79 o 
   2   3   5        8.41       11.42      1.60 o 
   3   3   5     1824.99     1864.95     18.54 o 
   4   3   5       35.27       30.67      2.82 o 
   5   3   5      278.57      230.95      7.08 o 
   6   3   5      103.42      103.50      7.96 o 
   7   3   5      140.40      127.79     22.50 o 
   8   3   5       98.69      111.85     13.92 o 
   9   3   5       26.02       14.34     10.68 o 
  10   3   5        5.94       14.94     11.23 o 
  11   3   5       45.15       54.16     16.48 o 
 -14   4   5        1.17       -0.03      5.70 o 
 -13   4   5        6.77        6.28      5.55 o 
 -12   4   5      115.13      146.10     10.88 o 
 -11   4   5        2.05       -4.11      4.11 o 
 -10   4   5        7.00        5.26      4.41 o 
  -9   4   5       25.81       35.24      5.41 o 
  -8   4   5       78.89      101.40      7.63 o 
  -7   4   5      222.11      185.74      5.77 o 
  -6   4   5     1011.50      969.41     13.26 o 
  -5   4   5      835.51      925.97     12.97 o 
  -4   4   5      376.99      392.11      7.23 o 
  -3   4   5     2752.87     2816.69     27.37 o 
  -2   4   5      549.04      620.82      7.51 o 
  -1   4   5     1831.70     1956.86     18.10 o 
   0   4   5      302.10      313.46      4.96 o 
   1   4   5       81.80       51.40      2.15 o 
   2   4   5     1382.21     1323.99     13.14 o 
   3   4   5       15.41       19.00      2.30 o 
   4   4   5      232.44      230.42      5.54 o 
   5   4   5      180.98      169.09      5.71 o 
   6   4   5        0.85        3.66      4.62 o 
   7   4   5        0.93        4.36      7.35 o 
   8   4   5       87.43       71.44     12.31 o 
   9   4   5      126.27      134.77     16.34 o 
  10   4   5        3.10        3.52     10.02 o 
  11   4   5      119.26      155.97     18.46 o 
 -14   5   5       59.98       57.51      8.20 o 
 -13   5   5        4.31        6.31      5.68 o 
 -12   5   5      115.10      129.55     12.42 o 
 -11   5   5       22.25       18.91      6.09 o 
 -10   5   5       60.08       57.88      7.02 o 
  -9   5   5        0.76        1.49      5.29 o 
  -8   5   5     2161.75     1912.41     27.06 o 
  -7   5   5      209.46      194.81      5.42 o 
  -6   5   5      454.59      436.68      6.70 o 
  -5   5   5       78.71       89.96      3.79 o 
  -4   5   5      253.30      249.18      6.08 o 
  -3   5   5      408.14      397.19      6.38 o 
  -2   5   5        4.84        2.84      1.02 o 
  -1   5   5      187.00      158.18      3.08 o 
   0   5   5       57.48       53.56      2.46 o 
   1   5   5       45.74       47.91      2.18 o 
   2   5   5      198.18      203.84      4.19 o 
   3   5   5       36.47       41.23      2.99 o 
   4   5   5       21.50       11.18      2.46 o 
   5   5   5       33.01       41.00      3.29 o 
   6   5   5       42.50       55.56      6.34 o 
   7   5   5       46.90       49.02     10.34 o 
   8   5   5        8.17        4.92      8.85 o 
   9   5   5       98.91       80.87     14.38 o 
  10   5   5       11.67        2.18      9.47 o 
  11   5   5       52.88       68.67     14.98 o 
 -14   6   5        2.46        0.30      5.70 o 
 -13   6   5      104.64      111.54     10.70 o 
 -12   6   5        5.38        1.20      5.41 o 
 -11   6   5      106.51      116.20      9.57 o 
 -10   6   5       40.05       24.92      5.80 o 
  -9   6   5       67.94       71.14      6.62 o 
  -8   6   5       38.46       58.96      4.50 o 
  -7   6   5      241.21      220.98      6.45 o 
  -6   6   5      204.98      199.54      4.16 o 
  -5   6   5        6.21        7.37      1.54 o 
  -4   6   5      284.24      323.90      5.52 o 
  -3   6   5     1857.32     1763.03     16.20 o 
  -2   6   5      145.45      155.50      2.85 o 
  -1   6   5       60.33       78.54      2.26 o 
   0   6   5      413.92      381.08      5.91 o 
   1   6   5       11.88       18.39      1.72 o 
   2   6   5      244.52      296.46      5.26 o 
   3   6   5       85.25       85.95      3.78 o 
   4   6   5       11.47        6.23      2.40 o 
   5   6   5        4.73        5.06      2.55 o 
   6   6   5      123.81      150.37     12.17 o 
   7   6   5       27.37       29.41      9.37 o 
   8   6   5      112.16      159.39     15.53 o 
   9   6   5       46.60       58.78     16.01 o 
  10   6   5       70.80       62.73     13.93 o 
  11   6   5      133.99      178.46     19.68 o 
 -14   7   5       24.19       34.19     10.96 o 
 -13   7   5        0.19        2.10      6.14 o 
 -12   7   5        0.54        1.18      5.44 o 
 -11   7   5       35.85       31.80      9.25 o 
 -10   7   5       13.89       19.86      5.42 o 
  -9   7   5       19.78       18.08      4.75 o 
  -8   7   5      192.02      140.46      6.26 o 
  -7   7   5      431.02      434.96      9.19 o 
  -6   7   5      295.76      287.60      5.58 o 
  -5   7   5     1077.33     1028.46     11.18 o 
  -4   7   5        0.19        2.34      1.08 o 
  -3   7   5      170.51      188.99      3.39 o 
  -2   7   5      251.86      268.46      3.92 o 
  -1   7   5      988.97      957.04     10.14 o 
   0   7   5      396.21      442.81      6.55 o 
   1   7   5       14.45       11.33      1.62 o 
   2   7   5      591.64      586.60      7.86 o 
   3   7   5       27.70       29.18      2.78 o 
   4   7   5      131.08      118.41      4.46 o 
   5   7   5      118.50      115.59      5.40 o 
   6   7   5      286.05      239.84     11.40 o 
   7   7   5       18.61       19.05     12.60 o 
   8   7   5        0.05       11.57      8.93 o 
   9   7   5      221.58      235.36     20.92 o 
  10   7   5       14.67       20.98     11.43 o 
  11   7   5        0.34       -2.66      8.74 o 
 -14   8   5      148.52      164.18     11.10 o 
 -13   8   5      177.79      200.74     13.40 o 
 -12   8   5       22.97       21.20      6.83 o 
 -11   8   5      176.71      179.88     11.09 o 
 -10   8   5      175.74      148.30      9.66 o 
  -9   8   5      726.86      635.31     17.53 o 
  -8   8   5      315.02      307.88      8.68 o 
  -7   8   5     5674.89     5560.67     65.24 o 
  -6   8   5        2.19        7.75      2.06 o 
  -5   8   5      179.24      181.68      3.94 o 
  -4   8   5      567.27      513.76      6.76 o 
  -3   8   5       51.05       64.35      2.27 o 
  -2   8   5       41.55       36.09      1.74 o 
  -1   8   5      248.47      216.03      3.95 o 
   0   8   5       73.06      107.67      2.85 o 
   1   8   5      146.87      187.01      4.02 o 
   2   8   5      216.19      201.74      4.48 o 
   3   8   5        9.22        8.01      1.80 o 
   4   8   5      150.15      146.10      4.84 o 
   5   8   5      426.10      382.06      7.89 o 
   6   8   5       13.17       21.24      6.08 o 
   7   8   5      229.65      210.79     16.17 o 
   8   8   5       21.57       33.06     10.33 o 
   9   8   5       32.40       19.91     24.11 o 
  10   8   5       56.50       70.04     16.13 o 
  11   8   5       10.12        4.55     10.22 o 
 -13   9   5        4.84       12.14      6.59 o 
 -12   9   5       49.61       57.41     12.15 o 
 -11   9   5       57.26       67.72     11.70 o 
 -10   9   5        0.02        3.01      4.50 o 
  -9   9   5       32.65       40.88     10.70 o 
  -8   9   5       19.87       31.92      4.40 o 
  -7   9   5      875.57      845.78     15.33 o 
  -6   9   5     1532.74     1521.53     17.77 o 
  -5   9   5      319.43      275.59      4.98 o 
  -4   9   5       62.42       84.31      2.74 o 
  -3   9   5      507.02      506.01      6.40 o 
  -2   9   5       55.64       79.70      2.51 o 
  -1   9   5      124.26      138.56      3.37 o 
   0   9   5       12.24       12.23      1.51 o 
   1   9   5      218.23      215.36      4.42 o 
   2   9   5       20.05       24.45      2.17 o 
   3   9   5      120.99      113.87      4.36 o 
   4   9   5        3.27        8.59      2.63 o 
   5   9   5        7.85        3.63      3.00 o 
   6   9   5        8.31       22.66      5.02 o 
   7   9   5       34.72       30.99      9.55 o 
   8   9   5        2.09       -8.42      8.42 o 
   9   9   5        3.05       15.78     10.55 o 
  10   9   5       80.98       92.27     15.52 o 
  11   9   5       19.75       26.07     13.66 o 
 -13  10   5      278.25      249.01     14.22 o 
 -12  10   5        9.85        6.05      5.84 o 
 -11  10   5        0.14        7.23      8.00 o 
 -10  10   5      266.98      267.87     12.11 o 
  -9  10   5       44.81       46.96      9.41 o 
  -8  10   5      137.26      150.05      6.56 o 
  -7  10   5      141.43      139.86      5.54 o 
  -6  10   5       31.06       41.46      3.04 o 
  -5  10   5      759.08      822.61     10.57 o 
  -4  10   5      681.65      610.28      7.51 o 
  -3  10   5      203.40      220.75      4.09 o 
  -2  10   5       14.34       30.43      1.77 o 
  -1  10   5      861.01      904.76     10.16 o 
   0  10   5     1352.88     1334.13     13.63 o 
   1  10   5      900.03      938.95     11.26 o 
   2  10   5       65.49       81.77      3.35 o 
   3  10   5      145.06      138.25      4.75 o 
   4  10   5      864.64      872.95     11.97 o 
   5  10   5       89.64       88.76      5.53 o 
   6  10   5      102.70      128.32     12.52 o 
   7  10   5        1.78        1.01      5.06 o 
   8  10   5       27.58       20.05      9.59 o 
   9  10   5       19.66       29.60     11.20 o 
  10  10   5       17.28       24.16     26.24 o 
  11  10   5        0.16       11.88     11.52 o 
 -13  11   5       29.26       32.50      7.72 o 
 -12  11   5      189.15      197.31     12.48 o 
 -11  11   5       15.53       14.09      6.27 o 
 -10  11   5       11.27       11.32      8.63 o 
  -9  11   5       99.42       92.13     18.00 o 
  -8  11   5        2.12       -0.10      2.52 o 
  -7  11   5      279.46      276.51      8.15 o 
  -6  11   5      646.27      659.89     11.65 o 
  -5  11   5      379.82      351.10      6.39 o 
  -4  11   5      218.07      205.92      4.17 o 
  -3  11   5      265.20      251.26      4.45 o 
  -2  11   5      230.55      301.15      5.25 o 
  -1  11   5     1156.83     1217.39     12.80 o 
   0  11   5      207.79      266.52      4.81 o 
   1  11   5       93.22       98.05      3.65 o 
   2  11   5       77.26       67.64      3.73 o 
   3  11   5       45.04       55.78      3.58 o 
   4  11   5       22.48       21.62      3.03 o 
   5  11   5        1.75       -0.45      3.27 o 
   6  11   5     1011.09      980.60     22.03 o 
   7  11   5        7.14        4.53      5.66 o 
   8  11   5      112.82      118.41     19.54 o 
   9  11   5       45.79       57.34     13.25 o 
  10  11   5       12.18       23.60     11.35 o 
 -13  12   5       18.85       19.57      7.50 o 
 -12  12   5        1.98        5.17      6.10 o 
 -11  12   5       26.39       29.22     10.71 o 
 -10  12   5       40.04       53.84      7.34 o 
  -9  12   5      159.53      172.31     10.01 o 
  -8  12   5       89.57       84.77      5.41 o 
  -7  12   5        0.20        8.81      4.10 o 
  -6  12   5      344.43      331.59      7.55 o 
  -5  12   5      314.54      273.52      5.72 o 
  -4  12   5       43.71       53.11      2.67 o 
  -3  12   5      294.83      290.00      5.07 o 
  -2  12   5       13.87       20.58      2.05 o 
  -1  12   5       39.09       50.23      2.24 o 
   0  12   5      142.13      162.30      4.20 o 
   1  12   5      286.73      317.70      6.19 o 
   2  12   5      771.57      649.96     10.54 o 
   3  12   5      129.84      109.09      4.55 o 
   4  12   5      118.46      108.47      4.98 o 
   5  12   5       15.43       21.45      4.41 o 
   6  12   5      102.58      119.29     13.04 o 
   7  12   5        0.07        8.11      8.71 o 
   8  12   5       33.65       56.66     12.05 o 
   9  12   5       42.66       45.49     12.54 o 
  10  12   5        3.02        0.09      9.55 o 
 -13  13   5        0.05       -2.07      6.35 o 
 -12  13   5      107.35      108.06     10.54 o 
 -11  13   5      170.99      184.38     11.76 o 
 -10  13   5       17.12       23.51      5.96 o 
  -9  13   5       60.98       77.11      6.66 o 
  -8  13   5       35.47       26.31      4.14 o 
  -7  13   5     1771.02     1716.05     23.78 o 
  -6  13   5      329.24      332.40      7.67 o 
  -5  13   5       20.63       16.42      2.34 o 
  -4  13   5        0.16        1.70      1.59 o 
  -3  13   5      119.82      141.82      4.26 o 
  -2  13   5       98.57       85.63      2.94 o 
  -1  13   5        1.91       15.89      1.59 o 
   0  13   5      954.77      916.12     11.57 o 
   1  13   5      114.71      111.54      4.37 o 
   2  13   5     1317.70     1238.28     16.37 o 
   3  13   5      331.79      327.19      8.04 o 
   4  13   5       33.11       43.54      3.84 o 
   5  13   5       55.27       74.39      5.84 o 
   6  13   5        0.52        5.63      5.73 o 
   7  13   5        0.94       20.04      5.38 o 
   8  13   5       92.94       93.10      9.76 o 
   9  13   5        6.07        9.76     10.12 o 
  10  13   5       12.86       15.79     28.83 o 
 -13  14   5        4.91       -1.44      7.92 o 
 -12  14   5      254.75      235.58     15.21 o 
 -11  14   5        0.37       -4.88      4.88 o 
 -10  14   5      847.02      820.21     22.21 o 
  -9  14   5        6.26        3.46      3.63 o 
  -8  14   5        2.12        1.72      2.97 o 
  -7  14   5       43.29       67.78      5.74 o 
  -6  14   5      526.81      477.56      9.43 o 
  -5  14   5      198.02      210.81      5.93 o 
  -4  14   5     1229.37     1083.68     14.41 o 
  -3  14   5      224.37      213.24      5.00 o 
  -2  14   5        2.60        3.82      1.51 o 
  -1  14   5     1183.10     1202.62     13.10 o 
   0  14   5      340.63      311.10      6.66 o 
   1  14   5       48.51       52.32      3.46 o 
   2  14   5      188.49      192.54      5.88 o 
   3  14   5       98.54      108.07      5.25 o 
   4  14   5     1393.10     1259.66     17.40 o 
   5  14   5       21.00       20.97      4.42 o 
   6  14   5       62.27       78.06      7.45 o 
   7  14   5      113.64      118.52      9.02 o 
   8  14   5       34.44       38.13      7.81 o 
   9  14   5       18.12       25.63     11.06 o 
  10  14   5        0.03        0.73      9.53 o 
 -13  15   5       74.46       73.20     12.55 o 
 -12  15   5       36.61       37.96     11.96 o 
 -11  15   5      151.81      175.18     11.70 o 
 -10  15   5       16.78       21.28      6.09 o 
  -9  15   5      183.15      130.68      8.15 o 
  -8  15   5       26.36       36.07      4.49 o 
  -7  15   5       62.36       66.72      4.63 o 
  -6  15   5       14.36       21.26      3.32 o 
  -5  15   5      920.20      899.88     12.95 o 
  -4  15   5      107.55      132.19      4.90 o 
  -3  15   5        3.53        9.39      2.36 o 
  -2  15   5       60.52       61.67      3.03 o 
  -1  15   5      278.82      250.61      6.49 o 
   0  15   5      163.44      180.24      5.25 o 
   1  15   5        1.53        5.79      2.47 o 
   2  15   5       42.43       43.95      3.81 o 
   3  15   5      286.30      281.32      7.70 o 
   4  15   5       17.76       27.82      3.84 o 
   5  15   5       81.10       90.94      7.57 o 
   6  15   5       19.03       25.93      5.61 o 
   7  15   5        0.16        2.86      7.44 o 
   8  15   5       76.99       92.35     10.33 o 
   9  15   5       16.04        5.09      9.41 o 
  10  15   5        8.86        2.88     12.39 o 
 -13  16   5       14.88       23.79      9.67 o 
 -12  16   5        2.21        8.47      8.16 o 
 -11  16   5       46.07       50.13      8.11 o 
 -10  16   5        1.78        0.78      5.02 o 
  -9  16   5      541.05      546.27     15.54 o 
  -8  16   5       50.87       64.61      5.73 o 
  -7  16   5       89.33       92.08      5.64 o 
  -6  16   5        0.72       -3.26      3.26 o 
  -5  16   5      825.44      770.45     11.89 o 
  -4  16   5     3003.70     2765.52     30.24 o 
  -3  16   5       15.62        8.12      2.42 o 
  -2  16   5       73.01       80.49      3.54 o 
  -1  16   5      413.92      413.44      7.80 o 
   0  16   5     1121.31     1011.84     13.98 o 
   1  16   5       16.71       21.23      3.01 o 
   2  16   5       60.86       54.78      4.13 o 
   3  16   5      124.85      131.20      5.77 o 
   4  16   5       48.34       58.81      4.51 o 
   5  16   5      134.22      157.27      8.05 o 
   6  16   5       81.13      103.79      8.23 o 
   7  16   5        6.01       17.19      9.59 o 
   8  16   5      281.29      299.68     15.34 o 
   9  16   5       39.16       12.76     15.16 o 
  10  16   5        0.02      -11.93     13.65 o 
 -13  17   5       96.27       78.37     12.96 o 
 -12  17   5       25.07       27.15      9.21 o 
 -11  17   5      602.34      622.78     25.00 o 
 -10  17   5      140.49      135.39     12.59 o 
  -9  17   5      519.94      546.59     25.42 o 
  -8  17   5       49.97       56.58      6.30 o 
  -7  17   5      199.11      188.98      8.70 o 
  -6  17   5      615.38      619.27     15.06 o 
  -5  17   5      309.65      305.32      8.29 o 
  -4  17   5      893.29      948.25     15.49 o 
  -3  17   5      360.19      318.73      6.91 o 
  -2  17   5      623.47      589.21      9.22 o 
  -1  17   5      800.54      758.16     12.67 o 
   0  17   5      229.49      203.73      5.73 o 
   1  17   5      118.25      130.56      5.37 o 
   2  17   5       15.17       14.16      3.22 o 
   3  17   5      322.54      280.28      7.93 o 
   4  17   5      103.09      119.30      6.91 o 
   5  17   5      117.67      111.67      7.14 o 
   6  17   5       93.41       86.88      8.03 o 
   7  17   5      391.81      396.96     14.80 o 
   8  17   5       32.52       28.37      8.01 o 
   9  17   5       67.05       62.79     20.52 o 
  10  17   5        4.07       -7.76     13.30 o 
 -12  18   5        0.13       -1.02      7.75 o 
 -11  18   5       74.45       69.53     11.27 o 
 -10  18   5      205.37      249.07     20.74 o 
  -9  18   5       82.96       99.39      9.44 o 
  -8  18   5      230.97      225.19      9.92 o 
  -7  18   5       39.09       48.71      5.59 o 
  -6  18   5       76.74       67.17      5.91 o 
  -5  18   5        0.01       -1.53      2.60 o 
  -4  18   5        1.81        2.53      2.99 o 
  -3  18   5     1220.93     1080.61     15.51 o 
  -2  18   5     1664.01     1568.25     19.10 o 
  -1  18   5      125.85       95.29      4.82 o 
   0  18   5      499.16      433.05      9.99 o 
   1  18   5      190.39      219.50      6.60 o 
   2  18   5      241.39      228.47      7.00 o 
   3  18   5      194.02      183.83      6.59 o 
   4  18   5       28.92       30.58      4.75 o 
   5  18   5      723.66      733.18     16.66 o 
   6  18   5       94.92      119.14     16.14 o 
   7  18   5       18.01       41.97      9.09 o 
   8  18   5       40.80       42.48     11.49 o 
   9  18   5        3.75       -5.37      7.44 o 
  10  18   5       69.59       67.47     21.75 o 
 -12  19   5        1.66        4.51     10.16 o 
 -11  19   5        0.15        2.32      8.01 o 
 -10  19   5       10.69       -0.92      6.34 o 
  -9  19   5       17.56       20.83      6.48 o 
  -8  19   5       44.48       37.68      6.83 o 
  -7  19   5      145.44      129.64      7.99 o 
  -6  19   5      310.56      266.29     10.83 o 
  -5  19   5      594.22      565.14     13.05 o 
  -4  19   5       45.74       55.28      4.47 o 
  -3  19   5      228.24      213.28      7.33 o 
  -2  19   5      199.55      180.30      5.42 o 
  -1  19   5        0.47        1.60      2.63 o 
   0  19   5      123.49      138.68      6.08 o 
   1  19   5       13.84       24.48      3.38 o 
   2  19   5        6.58       12.42      3.20 o 
   3  19   5      578.43      518.05     11.81 o 
   4  19   5       21.33       20.14      4.53 o 
   5  19   5      710.51      699.10     18.61 o 
   6  19   5      147.51      135.73      9.40 o 
   7  19   5       54.63       79.83     25.77 o 
   8  19   5       83.37       45.08     38.81 o 
   9  19   5       39.95       38.20     11.26 o 
 -12  20   5       10.11       13.24      9.07 o 
 -11  20   5       34.50       36.24      9.93 o 
 -10  20   5     1071.61     1076.03     44.38 o 
  -9  20   5        2.96        0.02      5.09 o 
  -8  20   5        3.85        4.01      5.16 o 
  -7  20   5       70.21       42.60      5.82 o 
  -6  20   5      790.84      782.81     18.09 o 
  -5  20   5      336.83      282.39      9.32 o 
  -4  20   5      595.08      632.00     11.35 o 
  -3  20   5     1380.20     1274.64     17.93 o 
  -2  20   5        0.38        2.47      2.39 o 
  -1  20   5      144.64      129.11      5.88 o 
   0  20   5      575.93      493.46     10.99 o 
   1  20   5      224.43      196.60      7.20 o 
   2  20   5       77.84       75.07      5.28 o 
   3  20   5        3.70       13.02      5.44 o 
   4  20   5       47.39       53.31      6.18 o 
   5  20   5      408.54      408.68     16.63 o 
   6  20   5        0.54       12.87     11.97 o 
   7  20   5        0.01       10.85      7.96 o 
   8  20   5       29.10       20.67      9.09 o 
   9  20   5        5.87       15.84     10.75 o 
 -12  21   5      259.24      284.86     19.40 o 
 -11  21   5       92.33       69.72     11.84 o 
 -10  21   5        0.45       13.48      8.84 o 
  -9  21   5        3.57        6.56      6.10 o 
  -8  21   5        0.79        0.35      5.15 o 
  -7  21   5       45.79       43.63      5.91 o 
  -6  21   5      277.45      247.09     10.16 o 
  -5  21   5        6.30        7.72      3.65 o 
  -4  21   5       18.42       21.68      3.52 o 
  -3  21   5        4.88       16.93      3.03 o 
  -2  21   5        7.30       13.94      3.39 o 
  -1  21   5       71.97       60.46      4.64 o 
   0  21   5        8.80        5.39      2.95 o 
   1  21   5       71.10       75.50      5.70 o 
   2  21   5      129.32      126.32      7.02 o 
   3  21   5       37.05       42.30      4.69 o 
   4  21   5      101.05      101.41      6.89 o 
   5  21   5      207.35      225.52     15.33 o 
   6  21   5       34.55       38.95      8.02 o 
   7  21   5        0.28        6.46     12.70 o 
   8  21   5       43.78       41.99     10.95 o 
   9  21   5      127.47      139.01     35.82 o 
 -12  22   5      200.13      214.00     17.45 o 
 -11  22   5        0.38       -0.16      7.40 o 
 -10  22   5      224.47      262.06     17.26 o 
  -9  22   5       12.83        5.80      6.22 o 
  -8  22   5       80.63       79.77      8.74 o 
  -7  22   5      217.15      181.97      9.45 o 
  -6  22   5       20.10       14.65      4.58 o 
  -5  22   5       58.10       44.46      5.07 o 
  -4  22   5      629.49      554.48     12.21 o 
  -3  22   5        0.64       -0.32      3.38 o 
  -2  22   5      742.36      654.69     13.24 o 
  -1  22   5       14.35       32.38      3.98 o 
   0  22   5       64.95       52.54      5.51 o 
   1  22   5       52.71       69.25      4.96 o 
   2  22   5       80.53       64.79      5.64 o 
   3  22   5       12.10       14.46      4.07 o 
   4  22   5      233.66      235.40     10.75 o 
   5  22   5      170.96      180.32     14.94 o 
   6  22   5       27.65       33.03     17.01 o 
   7  22   5        3.20       -4.35      9.31 o 
   8  22   5       20.15       13.09      9.34 o 
   9  22   5       12.21        3.96     21.12 o 
 -11  23   5       75.12       69.66     12.13 o 
 -10  23   5      158.52      191.07     17.04 o 
  -9  23   5      549.57      559.40     20.10 o 
  -8  23   5      206.65      235.29     13.14 o 
  -7  23   5      300.38      305.10     13.86 o 
  -6  23   5       35.28       39.49      5.81 o 
  -5  23   5      255.81      222.00     11.56 o 
  -4  23   5      654.67      636.99     12.94 o 
  -3  23   5        7.13        8.89      3.17 o 
  -2  23   5      102.36      110.52      7.23 o 
  -1  23   5      301.66      259.90      8.33 o 
   0  23   5      527.58      516.39     13.14 o 
   1  23   5      717.97      611.27     13.29 o 
   2  23   5       86.41       99.95      7.08 o 
   3  23   5      256.83      233.47     10.68 o 
   4  23   5        1.24       11.09      6.36 o 
   5  23   5       19.81       29.27     11.25 o 
   6  23   5       89.05      120.08     11.24 o 
   7  23   5        0.92        6.06      7.79 o 
   8  23   5       29.09       27.69     10.21 o 
   9  23   5       88.00       92.98     20.44 o 
 -11  24   5        4.63        1.70     10.15 o 
 -10  24   5      198.53      239.53     17.25 o 
  -9  24   5      686.21      632.59     21.74 o 
  -8  24   5        3.63        5.33      5.69 o 
  -7  24   5      260.95      247.65     12.88 o 
  -6  24   5        3.62        5.03      5.40 o 
  -5  24   5      425.10      360.82     11.69 o 
  -4  24   5       65.69       76.63      5.45 o 
  -3  24   5      120.65      126.01      6.08 o 
  -2  24   5        6.49        7.07      3.19 o 
  -1  24   5       18.61       12.64      2.99 o 
   0  24   5      494.05      449.77     11.29 o 
   1  24   5      449.99      400.26     11.72 o 
   2  24   5        6.58       13.80      4.97 o 
   3  24   5       24.89       29.98      5.71 o 
   4  24   5      222.78      202.85     12.13 o 
   5  24   5      192.12      188.84     30.10 o 
   6  24   5        3.19       -1.82      7.41 o 
   7  24   5       20.15       35.06     10.39 o 
   8  24   5        0.39       -6.42     11.21 o 
 -11  25   5        1.67       -6.57      8.08 o 
 -10  25   5       40.52       58.48     11.22 o 
  -9  25   5      339.91      322.91     18.12 o 
  -8  25   5       28.24       31.35      7.41 o 
  -7  25   5       87.90       82.92      8.93 o 
  -6  25   5       75.29      100.18      7.87 o 
  -5  25   5       95.22       80.88      7.04 o 
  -4  25   5       33.81       33.74      4.29 o 
  -3  25   5       41.66       41.44      6.13 o 
  -2  25   5       18.31       13.60      3.73 o 
  -1  25   5      674.29      581.67     23.57 o 
   0  25   5      370.26      389.05     10.67 o 
   1  25   5       41.34       52.24      9.02 o 
   2  25   5        8.12        8.02      5.38 o 
   3  25   5      248.78      223.45     12.64 o 
   4  25   5       18.37       31.98      8.93 o 
   5  25   5      195.03      190.29     15.91 o 
   6  25   5        0.11        7.79     10.38 o 
   7  25   5       55.69       81.00     16.45 o 
   8  25   5        7.82       33.36     10.48 o 
 -11  26   5        6.75       10.86      8.56 o 
 -10  26   5        0.07        8.56      8.20 o 
  -9  26   5       11.65       18.22      9.12 o 
  -8  26   5      237.21      227.03     15.02 o 
  -7  26   5       22.89       30.65      6.92 o 
  -6  26   5      149.56      126.01     10.10 o 
  -5  26   5       34.32       31.56      5.70 o 
  -4  26   5      219.45      222.38      9.37 o 
  -3  26   5       34.10       20.63      3.94 o 
  -2  26   5       35.58       35.63      6.62 o 
  -1  26   5     1104.17      947.93     17.79 o 
   0  26   5        6.46       15.90      5.16 o 
   1  26   5      506.99      482.28     15.28 o 
   2  26   5       44.34       41.56      6.28 o 
   3  26   5      102.56      113.34     15.46 o 
   4  26   5      118.74      157.16     26.74 o 
   5  26   5      152.77      149.10     18.95 o 
   6  26   5      170.62      185.77     21.71 o 
   7  26   5        8.89        1.16     10.54 o 
   8  26   5       39.04       50.40     15.42 o 
 -10  27   5      367.59      416.49     22.01 o 
  -9  27   5      280.05      277.78     17.60 o 
  -8  27   5       22.68       26.21      8.53 o 
  -7  27   5      716.02      664.41     21.59 o 
  -6  27   5       59.85       45.98      7.62 o 
  -5  27   5      245.23      262.67     11.17 o 
  -4  27   5        5.67       10.52      4.23 o 
  -3  27   5        0.10        4.55      3.99 o 
  -2  27   5       15.30       23.23      4.50 o 
  -1  27   5        6.75       17.02      4.05 o 
   0  27   5      343.69      332.44     12.74 o 
   1  27   5       62.80       71.15      7.36 o 
   2  27   5      151.82      165.86     10.01 o 
   3  27   5       34.31       51.48      7.66 o 
   4  27   5        1.15       14.42     18.65 o 
   5  27   5       95.00       88.89     16.08 o 
   6  27   5       12.02       31.51     12.91 o 
   7  27   5       31.81       34.98     14.21 o 
   8  27   5       17.34       34.55     14.35 o 
 -10  28   5        2.02        2.36      7.78 o 
  -9  28   5      152.97      150.64     14.47 o 
  -8  28   5       59.02       58.11     17.45 o 
  -7  28   5       81.21      113.23     11.79 o 
  -6  28   5      129.40      138.47     10.72 o 
  -5  28   5      181.17      182.45      9.98 o 
  -4  28   5        0.56        0.38      3.96 o 
  -3  28   5       44.55       63.77      7.29 o 
  -2  28   5        7.58       13.27      4.45 o 
  -1  28   5       56.44       38.57      7.14 o 
   0  28   5      180.27      165.52     10.83 o 
   1  28   5      476.83      444.39     15.21 o 
   2  28   5       55.69       89.23      8.10 o 
   3  28   5      186.53      171.05     23.59 o 
   4  28   5       49.92       72.47     15.04 o 
   5  28   5       25.35       37.43     13.18 o 
   6  28   5        0.88        0.72     10.37 o 
   7  28   5        2.53        4.25     10.37 o 
 -10  29   5       98.03      132.39     14.33 o 
  -9  29   5      125.78      133.35     26.22 o 
  -8  29   5      158.13      172.78     21.42 o 
  -7  29   5      247.77      236.81     15.83 o 
  -6  29   5       33.69       32.28      8.24 o 
  -5  29   5       45.81       58.50      7.92 o 
  -4  29   5       52.85       61.43      7.21 o 
  -3  29   5        5.21       11.07      4.35 o 
  -2  29   5        0.67       10.51      8.87 o 
  -1  29   5      159.07      185.29     12.81 o 
   0  29   5      287.79      272.75     14.74 o 
   1  29   5      392.99      382.09     17.43 o 
   2  29   5       74.56       72.65      9.83 o 
   3  29   5      111.45      140.67     18.04 o 
   4  29   5      332.44      346.94     26.31 o 
   5  29   5        7.26       22.96     11.90 o 
   6  29   5      151.36      142.82     20.07 o 
   7  29   5       46.93       42.53     15.14 o 
  -9  30   5       10.26       13.50      8.67 o 
  -8  30   5      278.63      278.91     17.86 o 
  -7  30   5        1.79       -5.78      5.78 o 
  -6  30   5        5.81       10.57      6.96 o 
  -5  30   5      242.68      205.61     14.11 o 
  -4  30   5       43.83       56.24      7.59 o 
  -3  30   5      616.42      611.13     22.28 o 
  -2  30   5        0.02        8.62      6.17 o 
  -1  30   5      461.40      430.35     21.73 o 
   0  30   5      346.13      348.22     16.75 o 
   1  30   5       28.35       14.05     10.95 o 
   2  30   5       73.46       83.50     10.10 o 
   3  30   5        0.04       -3.82      8.30 o 
   4  30   5       61.72       68.08     15.69 o 
   5  30   5       19.76       34.33     13.46 o 
   6  30   5        0.01       15.98     11.71 o 
   7  30   5      130.77       91.75     19.12 o 
  -9  31   5       29.18       23.62      9.63 o 
  -8  31   5      532.79      555.87     24.50 o 
  -7  31   5       13.17       14.22      7.77 o 
  -6  31   5        5.35        8.01      6.67 o 
  -5  31   5       13.49        2.80     10.34 o 
  -4  31   5       18.30       22.87     10.51 o 
  -3  31   5      224.25      253.86     14.82 o 
  -2  31   5      174.91      231.64     14.52 o 
  -1  31   5        1.82       16.59      6.96 o 
   0  31   5        4.13        5.07      5.95 o 
   1  31   5        1.28        0.70     10.16 o 
   2  31   5      110.12      125.67     17.99 o 
   3  31   5       10.28       10.21     10.22 o 
   4  31   5       85.53       77.72     16.46 o 
   5  31   5       17.20        4.28     10.68 o 
   6  31   5       15.59       12.54     11.40 o 
  -9  32   5       32.18       15.87     14.22 o 
  -8  32   5        2.65        9.50      8.12 o 
  -7  32   5        0.53        9.27     11.45 o 
  -6  32   5        8.97       21.51      7.98 o 
  -5  32   5        4.05       10.09      6.65 o 
  -4  32   5       76.01       87.27     15.77 o 
  -3  32   5       40.41       59.81     12.12 o 
  -2  32   5       43.55       55.53      9.25 o 
  -1  32   5       60.78       60.61      9.98 o 
   0  32   5      167.10      152.70     13.07 o 
   1  32   5        7.21        0.94      7.20 o 
   2  32   5       82.06      106.95     16.91 o 
   3  32   5       78.04       58.39     14.92 o 
   4  32   5       68.52       57.60     15.61 o 
   5  32   5       37.89       63.42     16.90 o 
   6  32   5       91.76       94.49     18.41 o 
  -8  33   5      352.77      393.06     27.35 o 
  -7  33   5       18.83        9.01      8.21 o 
  -6  33   5       17.29       12.60      7.52 o 
  -5  33   5      104.32       92.85     12.84 o 
  -4  33   5        0.53       -7.15      8.51 o 
  -3  33   5       60.49       77.22     12.56 o 
  -2  33   5      111.97      135.18     18.06 o 
  -1  33   5      116.35      178.78     16.75 o 
   0  33   5       84.57       86.61     16.73 o 
   1  33   5       22.06       16.04      9.66 o 
   2  33   5       66.16       75.93     16.49 o 
   3  33   5       19.03        6.46     10.96 o 
   4  33   5        8.76        3.63      9.93 o 
   5  33   5       12.05       23.64     12.84 o 
  -8  34   5       66.73       74.87     12.45 o 
  -7  34   5       13.84       19.48      8.89 o 
  -6  34   5      204.96      197.21     15.37 o 
  -5  34   5      117.75      106.83     17.42 o 
  -4  34   5        0.09       -6.19      8.43 o 
  -3  34   5      175.82      214.82     18.49 o 
  -2  34   5       11.87       12.61      8.90 o 
  -1  34   5      103.60      105.39     17.43 o 
   0  34   5       54.65       45.44     14.24 o 
   1  34   5      195.44      192.93     21.95 o 
   2  34   5        2.74        3.82      9.40 o 
   3  34   5        4.68       28.78     11.64 o 
   4  34   5        0.25       -5.97      9.58 o 
   5  34   5        1.80        6.08     11.58 o 
  -7  35   5       15.22       10.13     12.18 o 
  -6  35   5       75.44       89.28     12.12 o 
  -5  35   5        3.39        0.80     10.50 o 
  -4  35   5        2.55       -1.41      9.28 o 
  -3  35   5      146.59      171.64     21.19 o 
  -2  35   5      591.66      648.54     37.64 o 
  -1  35   5        1.68        8.04     10.80 o 
   0  35   5        2.12        7.24     11.05 o 
   1  35   5       80.71      101.38     17.94 o 
   2  35   5      234.29      262.15     26.17 o 
   3  35   5      183.52      215.18     24.00 o 
   4  35   5       20.46       18.54     12.66 o 
  -7  36   5        0.01        1.33      7.72 o 
  -6  36   5       53.29       55.95     13.83 o 
  -5  36   5       31.43       16.18     11.94 o 
  -4  36   5       42.72       41.17     14.78 o 
  -3  36   5       29.44       26.96     12.06 o 
  -2  36   5      349.16      363.61     28.24 o 
  -1  36   5        1.47        4.58     10.57 o 
   0  36   5       88.85       42.99     14.12 o 
   1  36   5      131.43      161.94     21.48 o 
   2  36   5      109.52       94.52     18.52 o 
   3  36   5       64.55       67.88     16.75 o 
   4  36   5        1.21        8.82     11.70 o 
  -6  37   5        0.82       -0.09     10.25 o 
  -5  37   5       84.12      117.46     20.04 o 
  -4  37   5       95.01      123.47     19.12 o 
  -3  37   5      289.21      322.19     27.61 o 
  -2  37   5      444.95      457.79     31.86 o 
  -1  37   5       58.64       53.71     15.05 o 
   0  37   5       33.17       30.70     13.42 o 
   1  37   5       24.47       33.35     12.82 o 
   2  37   5       63.02       26.58     14.27 o 
   3  37   5       19.75       21.34     13.81 o 
  -5  38   5      161.38      167.12     21.91 o 
  -4  38   5        1.53        9.52     11.30 o 
  -3  38   5       13.28       36.45     14.20 o 
  -2  38   5      117.65      169.62     22.11 o 
  -1  38   5       14.45       49.74     15.43 o 
   0  38   5        2.23        8.98     11.89 o 
   1  38   5       32.55       33.64     15.21 o 
   2  38   5       32.65       52.71     16.41 o 
  -4  39   5       20.36       17.55     13.09 o 
  -3  39   5      140.17      179.23     23.57 o 
  -2  39   5       13.27       10.63     11.68 o 
  -1  39   5        2.72       -2.67     10.37 o 
   0  39   5       10.92       15.93     12.69 o 
   1  39   5       29.39       51.31     16.88 o 
  -2  40   5       56.84       66.11     17.90 o 
  -1  40   5       11.89       27.17     14.04 o 
 -14   0   6       46.54       65.51     12.20 o 
 -13   0   6      160.38      182.26     15.47 o 
 -12   0   6      290.64      319.21     17.96 o 
 -11   0   6     3251.56     3186.49     96.77 o 
 -10   0   6        5.92       14.47      7.82 o 
  -9   0   6     1132.75     1203.26     29.08 o 
  -8   0   6      820.10      861.50     34.57 o 
  -7   0   6      178.12      158.73     10.51 o 
  -6   0   6       23.12       23.52      3.41 o 
  -5   0   6     1227.16     1284.10     22.31 o 
  -4   0   6        6.05        6.35      3.22 o 
  -3   0   6      986.02      833.28     15.97 o 
  -2   0   6     4564.59     4795.14     60.33 o 
  -1   0   6       71.26       60.20      3.10 o 
   0   0   6      377.23      401.34      9.46 o 
   1   0   6        1.60        0.40      2.56 o 
   2   0   6      203.34      153.54      7.27 o 
   3   0   6     1936.48     1961.34     30.75 o 
   4   0   6     1136.24     1043.45     23.31 o 
   5   0   6       11.64       13.36      5.51 o 
   6   0   6      379.18      268.05     23.72 o 
   7   0   6      297.51      292.50     26.21 o 
   8   0   6        1.30       27.86     15.03 o 
   9   0   6      192.14      243.97     29.27 o 
  10   0   6       14.05       23.68     16.47 o 
 -14   1   6        0.39       11.57      6.14 o 
 -13   1   6      116.32      107.46      9.18 o 
 -12   1   6       55.48       66.22      7.39 o 
 -11   1   6       16.97       39.04      6.56 o 
 -10   1   6      632.06      632.35     38.89 o 
  -9   1   6      253.65      265.68      9.98 o 
  -8   1   6       43.65       41.70      4.13 o 
  -7   1   6     1593.81     1494.18     22.92 o 
  -6   1   6       88.42      100.52      4.02 o 
  -5   1   6       41.54       35.37      2.91 o 
  -4   1   6     1264.25     1279.87     17.74 o 
  -3   1   6      516.08      529.35      8.05 o 
  -2   1   6       15.02       30.31      2.39 o 
  -1   1   6      114.25       87.65      2.54 o 
   0   1   6       53.88       33.10      2.48 o 
   1   1   6      106.54      108.49      3.88 o 
   2   1   6      519.24      553.16      8.85 o 
   3   1   6       98.87      137.13      6.30 o 
   4   1   6       10.71       17.76      4.85 o 
   5   1   6      224.90      211.14      8.80 o 
   6   1   6        4.22        5.05     13.16 o 
   7   1   6      220.52      207.68     29.35 o 
   8   1   6       35.23       33.36     10.85 o 
   9   1   6       77.12       96.26     15.46 o 
  10   1   6       76.41       80.92     22.87 o 
 -14   2   6       35.79       39.22      7.49 o 
 -13   2   6       13.87       20.63      6.48 o 
 -12   2   6      238.99      210.99     14.49 o 
 -11   2   6       11.44       11.24      5.95 o 
 -10   2   6       85.94      100.07     16.86 o 
  -9   2   6       49.94       68.76      6.93 o 
  -8   2   6        9.97       26.10      3.68 o 
  -7   2   6      240.50      207.67      6.64 o 
  -6   2   6      345.76      368.38      7.09 o 
  -5   2   6       74.60       89.71      3.79 o 
  -4   2   6        0.16        3.33      2.00 o 
  -3   2   6     2324.03     2364.26     24.13 o 
  -2   2   6     4502.19     4545.59     42.40 o 
  -1   2   6        2.75        1.46      1.27 o 
   0   2   6      146.26      140.18      3.46 o 
   1   2   6      561.24      485.46      7.08 o 
   2   2   6        2.01        1.27      2.16 o 
   3   2   6     4147.54     3855.94     39.54 o 
   4   2   6     1241.09     1102.00     16.28 o 
   5   2   6      274.28      240.38     11.62 o 
   6   2   6      142.74      125.10     13.20 o 
   7   2   6        3.09       -4.35      7.43 o 
   8   2   6       26.55        9.17      8.79 o 
   9   2   6       44.13       51.81     15.77 o 
  10   2   6       12.22        9.70     10.15 o 
 -14   3   6        0.80        4.82      5.66 o 
 -13   3   6      443.35      441.29     15.25 o 
 -12   3   6       36.74       51.14      7.91 o 
 -11   3   6      317.35      282.11     14.48 o 
 -10   3   6      557.59      522.62     16.59 o 
  -9   3   6       31.88       26.44      6.38 o 
  -8   3   6      699.84      719.29     18.22 o 
  -7   3   6      957.45      838.89     14.20 o 
  -6   3   6       52.35       76.59      3.48 o 
  -5   3   6     1177.57     1117.63     16.69 o 
  -4   3   6     2098.46     1935.36     21.92 o 
  -3   3   6      509.84      630.54      9.04 o 
  -2   3   6     1000.47      845.65      9.12 o 
  -1   3   6     1198.48      913.37      9.60 o 
   0   3   6      520.11      545.61      7.16 o 
   1   3   6      763.60      667.79      8.74 o 
   2   3   6      431.76      326.29      5.92 o 
   3   3   6      661.85      610.75     10.47 o 
   4   3   6      202.28      226.31      6.99 o 
   5   3   6      310.61      259.51      8.01 o 
   6   3   6       86.49      130.22     10.74 o 
   7   3   6        5.67       -8.04     13.50 o 
   8   3   6        3.86        4.95     13.48 o 
   9   3   6      145.93      149.68     17.27 o 
  10   3   6        1.05        2.66     10.68 o 
 -14   4   6       48.53       49.09      7.83 o 
 -13   4   6       93.16      105.18     13.68 o 
 -12   4   6      190.36      191.84     12.20 o 
 -11   4   6      389.59      375.86     14.87 o 
 -10   4   6       69.48       87.15      7.78 o 
  -9   4   6      609.28      587.90     13.71 o 
  -8   4   6       74.27      102.58      8.72 o 
  -7   4   6      349.25      398.79      8.15 o 
  -6   4   6     1960.53     2000.75     24.38 o 
  -5   4   6      796.14      770.16     12.80 o 
  -4   4   6      535.52      517.65      9.15 o 
  -3   4   6     1985.44     2046.00     21.48 o 
  -2   4   6       49.87       48.97      2.08 o 
  -1   4   6       18.52       21.15      1.69 o 
   0   4   6      347.10      305.91      5.29 o 
   1   4   6       42.87       38.64      2.50 o 
   2   4   6       11.50       11.12      2.13 o 
   3   4   6     2373.70     2146.25     24.57 o 
   4   4   6      982.02      944.49     20.46 o 
   5   4   6      124.45      102.96      5.83 o 
   6   4   6      542.28      504.66     18.75 o 
   7   4   6       37.38       18.75      9.15 o 
   8   4   6       32.05       25.32      9.38 o 
   9   4   6      264.33      293.37     21.49 o 
  10   4   6       67.66       98.77     15.86 o 
 -14   5   6       27.82       19.22      6.64 o 
 -13   5   6      130.02      113.29     10.78 o 
 -12   5   6       11.16       14.94      6.08 o 
 -11   5   6       65.84       74.60      8.32 o 
 -10   5   6      419.70      381.70     14.38 o 
  -9   5   6      495.11      490.79     13.85 o 
  -8   5   6       17.33       16.37      3.37 o 
  -7   5   6        0.57        0.91      2.23 o 
  -6   5   6       25.84       45.52      3.54 o 
  -5   5   6        0.50        5.98      1.66 o 
  -4   5   6        2.96        3.16      1.79 o 
  -3   5   6      309.11      339.52      6.28 o 
  -2   5   6      405.63      408.61      5.39 o 
  -1   5   6     1043.19      914.48      9.78 o 
   0   5   6       11.47       16.69      1.97 o 
   1   5   6      602.42      578.26      8.39 o 
   2   5   6      578.47      480.65      7.82 o 
   3   5   6     1652.53     1529.71     17.42 o 
   4   5   6        0.15        3.77      3.00 o 
   5   5   6        3.17        2.20      3.27 o 
   6   5   6      329.21      284.70     20.74 o 
   7   5   6       34.47       35.45      9.71 o 
   8   5   6       29.81       14.84      9.65 o 
   9   5   6        3.19       37.23     12.17 o 
  10   5   6       29.54       43.98     13.36 o 
 -14   6   6       38.84       33.40      8.88 o 
 -13   6   6       20.94       20.14      7.50 o 
 -12   6   6      272.74      290.88     14.34 o 
 -11   6   6      737.12      789.52     28.92 o 
 -10   6   6       24.28       26.03      6.05 o 
  -9   6   6      590.52      600.84     14.22 o 
  -8   6   6      149.66      185.61      6.80 o 
  -7   6   6      195.09      186.93      5.47 o 
  -6   6   6     2310.82     2254.09     22.88 o 
  -5   6   6      330.62      261.84      6.97 o 
  -4   6   6     1266.20     1301.73     16.16 o 
  -3   6   6      725.84      723.20      8.36 o 
  -2   6   6     2472.41     2406.86     20.86 o 
  -1   6   6      347.65      390.53      5.61 o 
   0   6   6      323.81      300.26      5.57 o 
   1   6   6      236.72      218.04      4.49 o 
   2   6   6      112.54      120.21      4.99 o 
   3   6   6      407.14      355.55      7.11 o 
   4   6   6       68.76       79.84      4.86 o 
   5   6   6       46.47       62.85      5.07 o 
   6   6   6      345.27      295.49     17.97 o 
   7   6   6      310.21      339.27     21.36 o 
   8   6   6       77.33       66.13     13.04 o 
   9   6   6      564.65      566.31     57.67 o 
  10   6   6      117.35      136.24     17.30 o 
 -13   7   6       30.00       40.88      8.50 o 
 -12   7   6       77.88      103.04      9.73 o 
 -11   7   6       31.17       34.67      6.72 o 
 -10   7   6      153.68      171.71     15.56 o 
  -9   7   6      604.50      538.11     13.53 o 
  -8   7   6       16.10       22.27      4.21 o 
  -7   7   6      481.32      438.60      7.99 o 
  -6   7   6      314.71      267.09      5.70 o 
  -5   7   6      420.83      462.14      6.79 o 
  -4   7   6     2628.70     2596.93     22.89 o 
  -3   7   6       17.06       16.93      1.61 o 
  -2   7   6      754.66      785.34      8.22 o 
  -1   7   6       14.70       14.85      1.70 o 
   0   7   6       13.75        8.85      1.96 o 
   1   7   6       24.59       33.10      2.67 o 
   2   7   6     1492.09     1442.14     16.42 o 
   3   7   6       22.37       12.51      2.77 o 
   4   7   6        0.06        0.95      2.78 o 
   5   7   6      520.92      477.36     13.08 o 
   6   7   6       13.11       33.01      7.28 o 
   7   7   6      173.18      182.13     18.16 o 
   8   7   6       18.37       24.29     10.63 o 
   9   7   6       58.36       42.37     24.36 o 
  10   7   6       16.55       39.33     12.01 o 
 -13   8   6      101.58      114.59     11.05 o 
 -12   8   6       72.50       74.91      9.25 o 
 -11   8   6      201.83      204.22     13.28 o 
 -10   8   6       19.53       28.88      6.12 o 
  -9   8   6      142.50      122.74      7.09 o 
  -8   8   6        1.63        2.68      4.55 o 
  -7   8   6       97.25       95.38      6.62 o 
  -6   8   6      750.47      723.85     10.13 o 
  -5   8   6      642.17      579.15      8.50 o 
  -4   8   6      187.14      203.05      4.14 o 
  -3   8   6     1090.34     1121.49     11.15 o 
  -2   8   6       14.15       23.31      1.85 o 
  -1   8   6      312.45      305.82      5.58 o 
   0   8   6     1583.23     1454.32     16.64 o 
   1   8   6        0.06        2.94      2.00 o 
   2   8   6      162.55      150.71      4.97 o 
   3   8   6      766.66      695.36     10.85 o 
   4   8   6      268.09      247.35      6.45 o 
   5   8   6      263.11      248.91      9.70 o 
   6   8   6       12.87       21.26     12.34 o 
   7   8   6       57.72       67.36     16.18 o 
   8   8   6        1.82       -0.46      9.73 o 
   9   8   6       51.63       58.43     13.71 o 
  10   8   6       40.18       43.43     12.64 o 
 -13   9   6      440.21      432.12     18.10 o 
 -12   9   6        1.84        7.82      5.74 o 
 -11   9   6      251.44      237.55     12.33 o 
 -10   9   6      704.32      679.24     19.69 o 
  -9   9   6       30.77       33.77      4.88 o 
  -8   9   6       76.57       82.91      5.58 o 
  -7   9   6      112.13      107.40      5.40 o 
  -6   9   6      843.34      755.50     11.68 o 
  -5   9   6       92.75      120.06      4.17 o 
  -4   9   6     2026.34     1814.54     18.56 o 
  -3   9   6        0.95        6.55      1.57 o 
  -2   9   6      178.89      157.33      3.54 o 
  -1   9   6      873.28      713.46     10.18 o 
   0   9   6       28.23       37.67      2.86 o 
   1   9   6      453.64      411.36      7.46 o 
   2   9   6     1243.05     1125.84     14.53 o 
   3   9   6      952.15      831.66     12.24 o 
   4   9   6      310.49      256.31      6.65 o 
   5   9   6      469.85      478.33     15.08 o 
   6   9   6        0.23       -1.44     11.48 o 
   7   9   6       36.51       33.12      9.94 o 
   8   9   6       15.81       16.63     22.69 o 
   9   9   6        8.19       18.13     11.44 o 
  10   9   6        0.09      -10.41     10.41 o 
 -13  10   6      146.94      145.02     11.79 o 
 -12  10   6      235.21      253.77     13.45 o 
 -11  10   6      149.84      157.60     11.04 o 
 -10  10   6       46.57       52.56      7.09 o 
  -9  10   6      122.86      133.89      7.47 o 
  -8  10   6      317.46      343.33     19.40 o 
  -7  10   6        0.98        5.35      2.96 o 
  -6  10   6      629.52      568.99      9.94 o 
  -5  10   6     2063.71     1972.42     20.58 o 
  -4  10   6       93.24      101.14      4.18 o 
  -3  10   6        5.95        4.08      1.63 o 
  -2  10   6     2110.01     2007.06     18.22 o 
  -1  10   6      261.40      271.90      5.88 o 
   0  10   6      862.90      752.73     11.15 o 
   1  10   6       67.42       48.27      3.18 o 
   2  10   6       54.51       42.72      3.52 o 
   3  10   6       18.81       19.31      3.12 o 
   4  10   6      362.01      370.06      8.00 o 
   5  10   6      287.43      259.18      9.53 o 
   6  10   6       66.07       79.89     13.42 o 
   7  10   6      127.20      131.21     14.69 o 
   8  10   6       10.19       14.37      9.68 o 
   9  10   6      406.94      437.48     47.50 o 
  10  10   6        0.90       -3.26     10.37 o 
 -13  11   6      479.48      498.88     19.37 o 
 -12  11   6       63.92       64.50     13.53 o 
 -11  11   6        6.24        4.65      5.00 o 
 -10  11   6      691.07      597.59     18.32 o 
  -9  11   6      569.23      537.53     14.09 o 
  -8  11   6      174.99      162.65      6.92 o 
  -7  11   6      479.29      445.19     10.61 o 
  -6  11   6      824.58      727.49     12.64 o 
  -5  11   6       63.51       78.63      3.51 o 
  -4  11   6     2278.90     2195.53     23.57 o 
  -3  11   6       32.99       38.78      2.88 o 
  -2  11   6        3.75        9.21      1.78 o 
  -1  11   6      504.18      496.14      8.41 o 
   0  11   6       10.76       13.50      2.43 o 
   1  11   6      321.83      275.30      6.62 o 
   2  11   6      113.44      120.40      4.89 o 
   3  11   6      479.60      442.44      8.98 o 
   4  11   6       33.02       37.04      3.73 o 
   5  11   6       54.35       47.78      5.33 o 
   6  11   6       10.65       33.16     14.16 o 
   7  11   6       15.45       12.64      8.99 o 
   8  11   6        5.96       -8.49      8.49 o 
   9  11   6        0.05       35.01     11.65 o 
  10  11   6       80.93       80.09     14.99 o 
 -13  12   6        6.19       11.50      6.96 o 
 -12  12   6      121.56      116.38     10.86 o 
 -11  12   6      336.32      324.38     18.47 o 
 -10  12   6       12.10        6.24      4.82 o 
  -9  12   6       40.42       45.77      8.35 o 
  -8  12   6      443.71      445.69     11.32 o 
  -7  12   6       26.18       22.14      3.65 o 
  -6  12   6       85.49       82.50      4.61 o 
  -5  12   6      619.00      625.39      9.21 o 
  -4  12   6      191.36      200.33      5.27 o 
  -3  12   6       17.78       20.63      2.27 o 
  -2  12   6      482.96      479.55      8.12 o 
  -1  12   6       23.34       25.59      2.63 o 
   0  12   6      530.69      504.13      8.93 o 
   1  12   6      283.13      217.36      6.03 o 
   2  12   6      673.74      622.66     10.74 o 
   3  12   6       27.18       28.24      3.65 o 
   4  12   6        5.79       13.77      3.17 o 
   5  12   6      127.99      142.95      7.76 o 
   6  12   6      228.29      229.46     15.24 o 
   7  12   6      111.87      133.58     18.87 o 
   8  12   6       12.39       17.49     10.24 o 
   9  12   6      170.09      180.78     18.82 o 
  10  12   6       15.21       17.82     11.39 o 
 -13  13   6      373.32      344.70     16.59 o 
 -12  13   6       37.15       32.27      7.83 o 
 -11  13   6       79.32      101.63     18.66 o 
 -10  13   6       58.51       53.35      7.42 o 
  -9  13   6       69.42       71.68     12.36 o 
  -8  13   6       19.26       10.74      3.53 o 
  -7  13   6       47.25       41.46      4.39 o 
  -6  13   6       34.80       43.08      4.77 o 
  -5  13   6       14.24       16.67      2.60 o 
  -4  13   6     1047.36     1007.95     14.28 o 
  -3  13   6     1704.20     1517.80     19.22 o 
  -2  13   6      277.04      265.93      5.92 o 
  -1  13   6      238.43      174.41      5.10 o 
   0  13   6      168.59      174.81      5.33 o 
   1  13   6      219.41      217.61      6.38 o 
   2  13   6     2052.31     1877.08     24.31 o 
   3  13   6      489.89      456.37      9.97 o 
   4  13   6      360.69      333.85      8.36 o 
   5  13   6      959.76      936.62     19.22 o 
   6  13   6      198.31      216.98     12.58 o 
   7  13   6       51.59       26.03     10.25 o 
   8  13   6        4.65       13.48     10.51 o 
   9  13   6       15.62       40.81     12.54 o 
  10  13   6       53.03       71.28     15.23 o 
 -13  14   6       29.10       17.76      7.22 o 
 -12  14   6       24.58       34.16      9.33 o 
 -11  14   6      248.51      265.83     13.62 o 
 -10  14   6        0.27        3.14      4.78 o 
  -9  14   6      131.56      141.61      8.45 o 
  -8  14   6      202.47      198.36      9.13 o 
  -7  14   6        8.37        5.02      3.14 o 
  -6  14   6     1954.18     1842.58     24.86 o 
  -5  14   6       87.48       91.16      4.19 o 
  -4  14   6     2416.95     2297.51     31.23 o 
  -3  14   6       26.90       28.57      4.34 o 
  -2  14   6       23.17       26.65      3.66 o 
  -1  14   6       73.30       80.37      3.93 o 
   0  14   6       89.52       95.01      4.35 o 
   1  14   6       26.23       28.81      3.90 o 
   2  14   6      357.16      334.62      8.29 o 
   3  14   6      219.42      220.83      7.16 o 
   4  14   6       66.43       69.60      4.95 o 
   5  14   6        0.05       15.75      4.38 o 
   6  14   6       97.18      107.44     12.67 o 
   7  14   6        1.35        1.67      8.49 o 
   8  14   6        0.47        8.18     10.06 o 
   9  14   6        6.09        6.91      9.87 o 
 -13  15   6       83.18       91.14     10.70 o 
 -12  15   6       12.24        7.14      6.77 o 
 -11  15   6      181.73      160.43     11.48 o 
 -10  15   6      125.46      111.60      9.20 o 
  -9  15   6       34.67       37.37      5.63 o 
  -8  15   6      215.68      204.58      8.07 o 
  -7  15   6        2.38        4.05      2.95 o 
  -6  15   6      434.29      439.28      9.88 o 
  -5  15   6      202.68      199.56      5.68 o 
  -4  15   6     3102.51     2906.20     36.19 o 
  -3  15   6     1495.14     1362.68     17.79 o 
  -2  15   6     1201.28     1107.14     14.82 o 
  -1  15   6      116.38       83.53      4.04 o 
   0  15   6       58.26       69.93      4.14 o 
   1  15   6      139.36      150.95      5.79 o 
   2  15   6      101.78       82.43      4.83 o 
   3  15   6      111.42      110.51      5.62 o 
   4  15   6      200.93      192.25      7.65 o 
   5  15   6      250.29      223.28      9.37 o 
   6  15   6        2.44       -6.78     10.07 o 
   7  15   6      156.70      201.71     16.30 o 
   8  15   6        3.58       11.83      9.99 o 
   9  15   6       20.06       19.19     11.27 o 
 -13  16   6        0.18        4.84      7.96 o 
 -12  16   6      124.14      116.22     14.06 o 
 -11  16   6      618.07      613.16     34.52 o 
 -10  16   6       23.55       22.06      6.71 o 
  -9  16   6      922.04      897.09     26.75 o 
  -8  16   6       57.44       49.55      5.12 o 
  -7  16   6       31.17       30.33      4.26 o 
  -6  16   6      128.35      138.66      6.46 o 
  -5  16   6      560.25      473.51     12.87 o 
  -4  16   6       97.30      120.47      5.72 o 
  -3  16   6       53.51       47.77      3.50 o 
  -2  16   6      969.33      863.24     13.86 o 
  -1  16   6      374.26      339.77      7.77 o 
   0  16   6     1079.16      923.84     14.41 o 
   1  16   6      304.74      279.78      7.49 o 
   2  16   6       33.86       16.53      3.43 o 
   3  16   6      791.77      738.55     13.52 o 
   4  16   6       92.13       77.61      8.32 o 
   5  16   6        6.25       18.08      4.75 o 
   6  16   6       53.69       54.88     11.36 o 
   7  16   6        0.08        4.39      8.50 o 
   8  16   6        0.27       16.54     10.14 o 
   9  16   6        0.08        4.81      9.75 o 
 -12  17   6       86.27       80.13     12.64 o 
 -11  17   6       57.26       81.35     11.47 o 
 -10  17   6       65.77       53.63      7.90 o 
  -9  17   6      395.23      396.56     13.38 o 
  -8  17   6      117.14      120.12      7.91 o 
  -7  17   6      402.57      376.60     12.13 o 
  -6  17   6      125.90      101.71      6.68 o 
  -5  17   6       72.51       76.97      4.96 o 
  -4  17   6      862.35      753.25     13.77 o 
  -3  17   6       10.75        7.15      2.56 o 
  -2  17   6       98.09       97.94      4.83 o 
  -1  17   6      136.42      119.32      5.92 o 
   0  17   6      140.48      140.07      5.53 o 
   1  17   6       21.12       18.02      3.25 o 
   2  17   6        0.19       -1.09      2.75 o 
   3  17   6      139.25      140.78      6.33 o 
   4  17   6        1.08        8.50      3.91 o 
   5  17   6     1235.69     1184.98     22.87 o 
   6  17   6      103.91      116.77     12.63 o 
   7  17   6        5.46       23.90     13.28 o 
   8  17   6       57.17       55.23     12.90 o 
   9  17   6        5.26       -2.22     13.29 o 
 -12  18   6       33.41       27.82      9.79 o 
 -11  18   6        1.39       -0.78      7.20 o 
 -10  18   6       31.40       40.90      9.09 o 
  -9  18   6       14.32       15.00      6.12 o 
  -8  18   6       64.46       69.71      7.95 o 
  -7  18   6      128.10      144.64      8.34 o 
  -6  18   6       22.80       20.81      4.60 o 
  -5  18   6       78.07       52.86      5.08 o 
  -4  18   6      113.07      114.00      5.76 o 
  -3  18   6      235.02      232.69      7.26 o 
  -2  18   6      296.07      263.03      7.77 o 
  -1  18   6        0.72        5.93      2.85 o 
   0  18   6      862.37      738.08     14.07 o 
   1  18   6       19.86       25.11      3.49 o 
   2  18   6      300.01      258.55      7.74 o 
   3  18   6      146.41      135.08      6.30 o 
   4  18   6        2.56       -2.09      4.27 o 
   5  18   6      242.09      265.37     12.04 o 
   6  18   6      331.66      312.66     15.05 o 
   7  18   6        3.19        3.15      6.35 o 
   8  18   6        0.61       13.28     15.43 o 
   9  18   6       21.76       30.93     19.46 o 
 -12  19   6       49.87       41.40     11.02 o 
 -11  19   6       14.71        4.29      8.15 o 
 -10  19   6       87.33       74.20     10.75 o 
  -9  19   6       14.71       11.84      5.44 o 
  -8  19   6      285.12      273.09     14.34 o 
  -7  19   6      232.43      210.64      9.66 o 
  -6  19   6      119.38      105.46      7.24 o 
  -5  19   6      111.72      109.80      6.37 o 
  -4  19   6     3027.95     2688.75     39.41 o 
  -3  19   6       19.33       23.65      3.78 o 
  -2  19   6       22.25       23.65      3.51 o 
  -1  19   6      462.99      398.79      9.88 o 
   0  19   6      640.81      563.62     12.13 o 
   1  19   6      182.06      171.36      6.95 o 
   2  19   6      293.11      291.43      8.21 o 
   3  19   6        4.50        4.75      3.44 o 
   4  19   6       27.31       37.94      5.30 o 
   5  19   6      992.74      978.74     23.37 o 
   6  19   6       47.91       75.04      8.19 o 
   7  19   6       50.36       39.54      9.83 o 
   8  19   6       75.77       69.66     21.09 o 
   9  19   6        8.26      -14.42     14.42 o 
 -12  20   6      214.72      248.71     20.37 o 
 -11  20   6       48.38       50.41     14.45 o 
 -10  20   6        0.67        3.33      7.32 o 
  -9  20   6        0.17       -2.78      5.45 o 
  -8  20   6      497.93      461.03     19.99 o 
  -7  20   6        0.84        2.77      4.97 o 
  -6  20   6      222.58      211.80      9.64 o 
  -5  20   6        1.23        1.77      3.20 o 
  -4  20   6      440.74      398.56      9.46 o 
  -3  20   6      144.24      147.29      6.26 o 
  -2  20   6        1.20        5.28      2.82 o 
  -1  20   6       14.77       23.92      3.72 o 
   0  20   6      352.71      290.58      8.73 o 
   1  20   6       40.38       40.51      6.43 o 
   2  20   6       32.00       22.77      4.14 o 
   3  20   6        3.45        6.76      3.63 o 
   4  20   6      151.84      151.98      8.33 o 
   5  20   6        2.09       22.69      6.49 o 
   6  20   6       16.48       15.33      6.20 o 
   7  20   6      100.24       90.81     12.38 o 
   8  20   6      118.31      152.32     25.25 o 
   9  20   6        0.06       39.25     17.62 o 
 -12  21   6        3.84        6.59      8.72 o 
 -11  21   6       41.53       47.42     10.49 o 
 -10  21   6       40.85       41.17      9.56 o 
  -9  21   6        5.25        4.44      6.37 o 
  -8  21   6        0.72        3.25      5.65 o 
  -7  21   6       61.56       67.25      7.94 o 
  -6  21   6        1.76        2.22      4.19 o 
  -5  21   6      105.15      109.83      6.71 o 
  -4  21   6      257.73      227.74      7.33 o 
  -3  21   6      213.23      186.05      9.27 o 
  -2  21   6       20.82       15.04      3.53 o 
  -1  21   6      675.81      581.82     12.59 o 
   0  21   6      175.96      162.01      7.01 o 
   1  21   6      814.28      722.56     14.71 o 
   2  21   6      399.59      372.71     10.42 o 
   3  21   6       35.83       38.83      5.31 o 
   4  21   6      116.74      108.41      7.32 o 
   5  21   6      439.00      408.94     17.99 o 
   6  21   6       33.62       36.05      9.15 o 
   7  21   6       77.62       79.64     12.19 o 
   8  21   6       55.69       56.28     20.31 o 
 -12  22   6       71.78       93.71     14.40 o 
 -11  22   6      490.82      564.52     38.40 o 
 -10  22   6      106.52      105.13     12.34 o 
  -9  22   6      463.26      452.07     28.29 o 
  -8  22   6      178.90      172.89     11.81 o 
  -7  22   6       72.77       70.83      8.14 o 
  -6  22   6      197.69      172.45      9.41 o 
  -5  22   6        0.92        6.96      3.29 o 
  -4  22   6       89.79       90.22      5.34 o 
  -3  22   6       33.85       35.73      4.15 o 
  -2  22   6      704.61      619.71     13.22 o 
  -1  22   6      441.89      370.92     14.21 o 
   0  22   6        6.17        3.03      3.25 o 
   1  22   6      106.32       96.38      6.06 o 
   2  22   6       53.72       62.19      5.96 o 
   3  22   6       48.08       67.95      6.25 o 
   4  22   6       27.08       36.26      8.00 o 
   5  22   6        7.49       28.94     14.73 o 
   6  22   6      147.87      116.95     13.13 o 
   7  22   6       13.88       15.65      8.72 o 
   8  22   6        1.50       -9.11      9.11 o 
 -11  23   6       12.90       39.99     11.27 o 
 -10  23   6      315.52      298.00     18.48 o 
  -9  23   6       19.28       22.84      7.39 o 
  -8  23   6      130.83      145.79     11.29 o 
  -7  23   6       19.82       17.06      6.03 o 
  -6  23   6       31.19       24.78      6.83 o 
  -5  23   6      517.76      500.89     11.58 o 
  -4  23   6      226.06      190.03      7.11 o 
  -3  23   6       40.66       25.91      3.93 o 
  -2  23   6       81.72       89.75      5.72 o 
  -1  23   6       86.70       78.89      5.64 o 
   0  23   6      329.40      277.10      9.02 o 
   1  23   6      156.79      155.50      7.36 o 
   2  23   6       64.36       67.15      6.11 o 
   3  23   6       79.91       81.40     11.09 o 
   4  23   6       84.28      106.24      9.33 o 
   5  23   6      148.15      148.23     19.03 o 
   6  23   6       16.28       22.27     22.40 o 
   7  23   6       23.49        4.44     21.58 o 
   8  23   6        7.74        8.55     11.78 o 
 -11  24   6       89.23       94.22     34.71 o 
 -10  24   6        0.50        4.31      7.41 o 
  -9  24   6        9.09       10.66      7.37 o 
  -8  24   6        5.19       -3.46      5.66 o 
  -7  24   6       26.76       21.20      6.69 o 
  -6  24   6       14.96        6.83      7.77 o 
  -5  24   6       93.93      122.37     13.28 o 
  -4  24   6        0.56        3.77      4.62 o 
  -3  24   6        1.72       -2.18      3.84 o 
  -2  24   6      117.04      129.93      6.74 o 
  -1  24   6      144.05      148.15      7.21 o 
   0  24   6      188.61      166.42      7.53 o 
   1  24   6      253.90      256.79     11.20 o 
   2  24   6       83.41      105.76     19.34 o 
   3  24   6      122.13      148.23     15.47 o 
   4  24   6        0.30       31.18      7.64 o 
   5  24   6       35.29       40.16     12.70 o 
   6  24   6       26.19       33.74     12.95 o 
   7  24   6        1.98       11.01     10.39 o 
   8  24   6        1.13       11.23      9.32 o 
 -11  25   6       45.24       51.57     11.31 o 
 -10  25   6       19.64       17.07      8.86 o 
  -9  25   6      495.32      545.92     28.87 o 
  -8  25   6       10.93        9.73      7.46 o 
  -7  25   6       48.02       53.87      7.95 o 
  -6  25   6       28.07       21.10      6.11 o 
  -5  25   6      194.54      191.23      9.81 o 
  -4  25   6       50.79       57.48      6.97 o 
  -3  25   6      151.37      155.74      7.28 o 
  -2  25   6      455.28      425.23     11.29 o 
  -1  25   6       14.91       17.92      3.97 o 
   0  25   6      285.66      222.92      8.86 o 
   1  25   6      387.88      353.96     13.09 o 
   2  25   6      300.07      275.48     11.92 o 
   3  25   6       69.94       96.14     11.57 o 
   4  25   6       33.31       40.76     12.73 o 
   5  25   6      150.80      162.74     19.46 o 
   6  25   6       53.35       53.16     13.96 o 
   7  25   6       35.36       43.30     13.27 o 
 -11  26   6       37.90       45.62     11.24 o 
 -10  26   6       73.29       92.93     28.74 o 
  -9  26   6        0.93       -1.73      6.96 o 
  -8  26   6       43.63       30.02      8.95 o 
  -7  26   6        0.73       -4.92      4.92 o 
  -6  26   6      170.23      189.37     11.83 o 
  -5  26   6      258.35      238.88     12.31 o 
  -4  26   6        0.49       -2.33      4.55 o 
  -3  26   6      104.52       94.24     12.19 o 
  -2  26   6        0.37        2.96      4.88 o 
  -1  26   6        8.68       11.13      4.48 o 
   0  26   6       15.99       12.20      6.61 o 
   1  26   6       19.21       28.46      8.52 o 
   2  26   6        1.96        3.28      7.05 o 
   3  26   6       51.08       67.31     10.32 o 
   4  26   6        2.33       -5.48      7.69 o 
   5  26   6       25.11       42.77     13.42 o 
   6  26   6        2.34        2.89      9.41 o 
   7  26   6        0.96       12.27     10.76 o 
 -10  27   6        2.41        5.42      7.99 o 
  -9  27   6      206.54      188.20     23.43 o 
  -8  27   6      235.92      185.17     14.82 o 
  -7  27   6        0.06        8.12      6.96 o 
  -6  27   6      146.37      147.30     11.02 o 
  -5  27   6      111.21       94.63      9.08 o 
  -4  27   6       12.22       10.96      4.96 o 
  -3  27   6       26.18       37.62      5.68 o 
  -2  27   6       26.82       36.76      8.00 o 
  -1  27   6       62.70       59.05      8.30 o 
   0  27   6      750.09      685.00     22.88 o 
   1  27   6      403.87      360.70     16.62 o 
   2  27   6      211.56      215.49     13.21 o 
   3  27   6        6.56       20.83     10.57 o 
   4  27   6        1.09       15.20     10.91 o 
   5  27   6        8.25       -3.07      8.84 o 
   6  27   6       29.32       17.93     11.82 o 
   7  27   6      112.05      103.67     18.18 o 
 -10  28   6       23.45       23.13      9.67 o 
  -9  28   6        0.61       -0.69      7.90 o 
  -8  28   6      134.71      132.26     13.08 o 
  -7  28   6       11.13        8.52     10.55 o 
  -6  28   6      158.14      175.90     13.43 o 
  -5  28   6      216.00      224.97     15.69 o 
  -4  28   6        8.07       10.03     10.35 o 
  -3  28   6      139.53      148.21      8.95 o 
  -2  28   6      108.08      111.24      8.72 o 
  -1  28   6       47.14       48.80      9.36 o 
   0  28   6      255.30      262.02     21.92 o 
   1  28   6      181.44      149.56     12.51 o 
   2  28   6       85.73       98.93     28.94 o 
   3  28   6        4.48        7.77      9.23 o 
   4  28   6       35.94       26.19     11.54 o 
   5  28   6       35.78       50.21     14.67 o 
   6  28   6       13.84       15.70     11.66 o 
   7  28   6       13.48       35.74     14.00 o 
 -10  29   6       17.21       18.93      8.87 o 
  -9  29   6      242.13      314.48     19.27 o 
  -8  29   6       23.30       40.79      9.87 o 
  -7  29   6      124.85      150.25     16.74 o 
  -6  29   6      103.04       92.76     10.87 o 
  -5  29   6        9.98        9.59      8.29 o 
  -4  29   6       11.91       13.24      7.48 o 
  -3  29   6        0.10        1.05      4.37 o 
  -2  29   6        0.95       10.00      6.21 o 
  -1  29   6       64.02       50.39      8.44 o 
   0  29   6       30.22       52.46     12.12 o 
   1  29   6       63.08       57.87      9.25 o 
   2  29   6      153.18      151.54     18.92 o 
   3  29   6       17.26        9.91     10.30 o 
   4  29   6       11.70       14.19     11.06 o 
   5  29   6        6.24       25.05     12.03 o 
   6  29   6        1.68        4.90     10.83 o 
  -9  30   6       19.01       34.68     22.26 o 
  -8  30   6       94.24      105.05     12.66 o 
  -7  30   6        4.89       10.25      7.38 o 
  -6  30   6       26.94       19.71      7.45 o 
  -5  30   6       52.47       53.13     13.73 o 
  -4  30   6       14.01        4.34      6.67 o 
  -3  30   6        0.02        8.15     11.18 o 
  -2  30   6       40.83       43.34     15.18 o 
  -1  30   6       76.06       67.92      9.82 o 
   0  30   6       39.98       43.59      8.42 o 
   1  30   6       21.47       -1.32      9.70 o 
   2  30   6        0.54        2.21      9.83 o 
   3  30   6        1.17       -4.37      8.95 o 
   4  30   6      247.13      262.26     24.23 o 
   5  30   6       67.81       73.37     16.30 o 
   6  30   6       14.77       32.55     14.11 o 
  -9  31   6      147.60      137.54     18.95 o 
  -8  31   6        4.39       10.50      8.00 o 
  -7  31   6       80.24       75.20     20.61 o 
  -6  31   6      109.90      118.23     18.08 o 
  -5  31   6        8.47        2.77      9.19 o 
  -4  31   6      391.57      423.88     28.27 o 
  -3  31   6       46.49       74.20     11.88 o 
  -2  31   6      139.76      180.56     16.31 o 
  -1  31   6        0.19        3.58     11.63 o 
   0  31   6       35.91       41.21     10.75 o 
   1  31   6       14.37       19.64     12.19 o 
   2  31   6        0.73       -4.06      7.61 o 
   3  31   6       33.06       34.52     12.23 o 
   4  31   6        3.03       22.08     10.88 o 
   5  31   6        9.49       18.29     12.11 o 
  -8  32   6      128.28      132.27     14.09 o 
  -7  32   6       76.33       83.49     18.18 o 
  -6  32   6      117.09      146.74     20.06 o 
  -5  32   6       10.62       10.84     10.48 o 
  -4  32   6       14.29       12.04     10.19 o 
  -3  32   6       31.24       55.69     27.18 o 
  -2  32   6      299.34      298.88     25.14 o 
  -1  32   6       62.76       61.86     14.35 o 
   0  32   6        9.80       16.32     10.95 o 
   1  32   6      159.84      129.49     17.72 o 
   2  32   6       44.05       40.03     13.34 o 
   3  32   6      157.58      178.14     21.13 o 
   4  32   6      331.70      288.42     25.88 o 
   5  32   6       56.80       47.81     15.19 o 
  -8  33   6       34.97       29.04     10.16 o 
  -7  33   6        2.78       10.54      8.08 o 
  -6  33   6        0.09       10.79     10.38 o 
  -5  33   6        3.29        5.24      8.52 o 
  -4  33   6        6.62       20.06     11.24 o 
  -3  33   6       56.12       68.67     22.32 o 
  -2  33   6      120.02      103.30     17.65 o 
  -1  33   6        6.30       13.98     10.81 o 
   0  33   6        4.15       10.74     10.98 o 
   1  33   6       38.55       30.93     13.04 o 
   2  33   6        3.50       -4.40      9.58 o 
   3  33   6       37.49       46.65     13.96 o 
   4  33   6        6.10        0.18      9.09 o 
  -7  34   6       38.90       36.67     14.47 o 
  -6  34   6       32.57       19.79     12.69 o 
  -5  34   6        0.04        6.04      9.39 o 
  -4  34   6      134.96      130.08     18.90 o 
  -3  34   6       22.30       22.57     11.16 o 
  -2  34   6        7.00       11.52     10.66 o 
  -1  34   6       69.44       59.90     14.72 o 
   0  34   6      148.57      160.58     21.17 o 
   1  34   6        8.42       13.55     11.51 o 
   2  34   6      173.71      223.02     23.72 o 
   3  34   6      113.32      100.10     18.72 o 
   4  34   6        0.00       -4.42     10.64 o 
  -7  35   6       54.41       50.54     15.96 o 
  -6  35   6       47.21       38.92     14.06 o 
  -5  35   6       23.98       33.27     13.93 o 
  -4  35   6        2.74        4.85     10.66 o 
  -3  35   6        5.26        5.94     10.55 o 
  -2  35   6       51.40       72.31     15.78 o 
  -1  35   6      137.67      123.07     19.08 o 
   0  35   6      256.24      299.16     27.15 o 
   1  35   6        6.26        3.54     10.09 o 
   2  35   6        1.59       11.95     11.92 o 
   3  35   6        6.90        1.07     10.26 o 
  -6  36   6        4.96       14.42     12.86 o 
  -5  36   6       38.22       42.43     13.89 o 
  -4  36   6        0.01       -7.23      8.42 o 
  -3  36   6        7.44       14.00     11.87 o 
  -2  36   6       85.71       95.00     17.66 o 
  -1  36   6       43.59       24.01     11.96 o 
   0  36   6        0.98        0.71     10.24 o 
   1  36   6       62.48       54.61     15.59 o 
   2  36   6       31.29       52.65     15.67 o 
   3  36   6        9.28       -0.83     10.50 o 
  -5  37   6       24.63        8.95     12.12 o 
  -4  37   6        4.80       -3.26      9.10 o 
  -3  37   6       19.94       13.11     12.01 o 
  -2  37   6       67.32       86.31     18.12 o 
  -1  37   6       37.45       31.52     14.20 o 
   0  37   6        0.69       -2.47      9.52 o 
   1  37   6       20.74       36.37     14.44 o 
   2  37   6      286.47      277.48     27.94 o 
  -4  38   6        0.22       -9.70      9.71 o 
  -3  38   6       44.06       24.45     13.78 o 
  -2  38   6      155.78      194.76     24.11 o 
  -1  38   6        1.38        3.47     10.78 o 
   0  38   6       80.26       88.66     19.00 o 
   1  38   6       35.24       49.50     16.07 o 
  -2  39   6       49.56       57.64     17.51 o 
 -13   1   7       40.42       36.88      6.84 o 
 -12   1   7       32.34       32.51      7.35 o 
 -11   1   7        1.07        6.09      6.15 o 
 -10   1   7      131.16      135.34     11.63 o 
  -9   1   7       57.54       64.48      5.42 o 
  -8   1   7        6.67        8.76      4.14 o 
  -7   1   7       54.22       61.57      4.90 o 
  -6   1   7      530.08      536.72      8.92 o 
  -5   1   7        0.93        1.92      1.91 o 
  -4   1   7        2.22        0.65      1.64 o 
  -3   1   7      642.82      649.72      9.59 o 
  -2   1   7      541.20      550.86      6.85 o 
  -1   1   7       89.73      109.89      5.37 o 
   0   1   7       48.59       24.54      2.66 o 
   1   1   7       25.26       24.19      2.86 o 
   2   1   7       77.30       63.00      4.21 o 
   3   1   7      141.90      138.53      5.93 o 
   4   1   7       30.92       25.14      4.43 o 
   5   1   7       41.23       25.59      3.99 o 
   6   1   7        2.73        7.07      7.99 o 
   7   1   7       11.98       31.80     10.61 o 
   8   1   7        3.82        7.28     11.89 o 
   9   1   7        5.20        1.43      9.32 o 
  10   1   7       13.72       25.13     12.08 o 
 -13   2   7        9.74        9.47      5.66 o 
 -12   2   7       19.66       35.93      7.30 o 
 -11   2   7      378.36      367.60     15.76 o 
 -10   2   7      225.19      221.15     14.04 o 
  -9   2   7        2.33        6.03      3.72 o 
  -8   2   7       22.91       24.66      4.73 o 
  -7   2   7      136.19      141.91      7.16 o 
  -6   2   7       19.35        7.69      2.21 o 
  -5   2   7        0.00        6.64      2.07 o 
  -4   2   7      225.49      237.77      5.55 o 
  -3   2   7        4.43       11.31      3.26 o 
  -2   2   7      326.49      341.43      5.31 o 
  -1   2   7      798.20      746.11      9.39 o 
   0   2   7      199.07      186.03      5.05 o 
   1   2   7      341.78      332.00      6.88 o 
   2   2   7       27.07       22.31      3.46 o 
   3   2   7      532.08      387.91      9.58 o 
   4   2   7      541.87      408.12     12.47 o 
   5   2   7      158.57      147.41      7.54 o 
   6   2   7      108.05      108.97     32.59 o 
   7   2   7      194.22      213.56     18.36 o 
   8   2   7      295.03      273.55     20.42 o 
   9   2   7       28.10       43.48     13.23 o 
  10   2   7        7.81       25.33     10.74 o 
 -13   3   7       70.10       74.35      8.72 o 
 -12   3   7       69.06       77.40      8.92 o 
 -11   3   7        0.02        3.09      5.25 o 
 -10   3   7      363.10      382.37     23.83 o 
  -9   3   7       69.54       81.23      6.30 o 
  -8   3   7       63.67       70.09      6.67 o 
  -7   3   7      265.86      229.69      7.93 o 
  -6   3   7       15.96       13.81      2.31 o 
  -5   3   7      139.73      138.41      5.15 o 
  -4   3   7        1.34        0.82      1.88 o 
  -3   3   7      181.61      223.14      6.87 o 
  -2   3   7     1137.91     1130.23     11.96 o 
  -1   3   7      837.34      753.07      9.85 o 
   0   3   7        6.53        5.50      1.80 o 
   1   3   7      122.56      105.08      4.38 o 
   2   3   7      266.96      231.26      6.78 o 
   3   3   7      502.40      462.58     10.62 o 
   4   3   7      116.89      117.90      6.27 o 
   5   3   7        3.77        8.03      4.91 o 
   6   3   7       31.58       14.56      7.99 o 
   7   3   7       99.65       71.73     12.81 o 
   8   3   7       67.15       51.26     12.36 o 
   9   3   7       43.54       61.29     16.85 o 
  10   3   7       11.09       18.74     10.28 o 
 -13   4   7        0.05        0.06      6.29 o 
 -12   4   7       21.80       13.96      6.32 o 
 -11   4   7       20.74       24.70      6.35 o 
 -10   4   7       20.50       22.31      6.42 o 
  -9   4   7      136.79      140.88      8.03 o 
  -8   4   7      372.31      318.30      9.01 o 
  -7   4   7        8.71       33.48      4.84 o 
  -6   4   7      263.12      253.79      7.27 o 
  -5   4   7      271.16      300.63      7.28 o 
  -4   4   7       38.00       26.92      2.68 o 
  -3   4   7      226.60      326.03      9.21 o 
  -2   4   7      311.41      293.49      5.05 o 
  -1   4   7     1722.20     1558.18     16.78 o 
   0   4   7        2.78       -0.52      1.75 o 
   1   4   7      489.84      495.32      8.62 o 
   2   4   7      200.32      184.94      6.54 o 
   3   4   7     1056.48      972.28     16.40 o 
   4   4   7       38.21       61.08      5.59 o 
   5   4   7       59.21       70.63      5.91 o 
   6   4   7      158.00      117.15     16.53 o 
   7   4   7       25.03       31.86     10.18 o 
   8   4   7       18.28       -8.35      8.35 o 
   9   4   7        0.49        6.73     13.71 o 
 -13   5   7        6.15        8.44      6.39 o 
 -12   5   7        0.30        1.83      5.69 o 
 -11   5   7       11.25       10.19      5.66 o 
 -10   5   7       53.43       62.95      7.31 o 
  -9   5   7       19.81       17.03      3.98 o 
  -8   5   7        0.71       12.16      3.21 o 
  -7   5   7     1214.99     1036.67     17.05 o 
  -6   5   7       25.01       29.68      3.27 o 
  -5   5   7      161.04      169.11      5.27 o 
  -4   5   7        1.58       -0.26      1.83 o 
  -3   5   7      505.75      495.60      6.73 o 
  -2   5   7        5.80        7.48      1.89 o 
  -1   5   7       16.93       23.41      3.86 o 
   0   5   7       23.09       27.49      2.48 o 
   1   5   7      874.24      754.68     10.57 o 
   2   5   7      251.67      164.88      6.41 o 
   3   5   7       14.06       38.23      9.09 o 
   4   5   7      736.54      590.01     12.57 o 
   5   5   7      117.65      123.62      7.84 o 
   6   5   7       84.86       83.96     12.64 o 
   7   5   7       32.56       38.63     19.01 o 
   8   5   7        1.77       -9.11      9.11 o 
   9   5   7       42.85       77.28     14.62 o 
 -13   6   7        0.02       -5.79      5.79 o 
 -12   6   7      141.24      145.36     11.20 o 
 -11   6   7       27.11       38.71      7.23 o 
 -10   6   7       86.01       96.78      8.42 o 
  -9   6   7       11.20        7.01      3.61 o 
  -8   6   7       74.08       54.29      4.63 o 
  -7   6   7       77.39       96.28      4.34 o 
  -6   6   7     1532.00     1448.10     21.13 o 
  -5   6   7        3.89        9.34      2.54 o 
  -4   6   7      220.77      207.67      4.18 o 
  -3   6   7      478.22      458.08      6.57 o 
  -2   6   7      561.76      530.50      8.69 o 
  -1   6   7      107.59      140.03      4.16 o 
   0   6   7        3.32       13.20      2.14 o 
   1   6   7      279.03      247.59      6.29 o 
   2   6   7      134.75      174.36     17.02 o 
   3   6   7        6.42        1.06      3.74 o 
   4   6   7      202.32      178.64      7.79 o 
   5   6   7       18.77       27.84      5.80 o 
   6   6   7        7.89       29.35     18.24 o 
   7   6   7      225.50      228.69     18.76 o 
   8   6   7       59.65       69.74     13.77 o 
   9   6   7      100.69       98.56     15.23 o 
 -13   7   7       42.55       45.50      8.61 o 
 -12   7   7       85.52       99.20     10.04 o 
 -11   7   7       19.74       23.79      8.32 o 
 -10   7   7       24.77       23.38      5.73 o 
  -9   7   7       39.07       35.96      4.82 o 
  -8   7   7       34.64       35.76      4.28 o 
  -7   7   7       74.51       69.54      3.94 o 
  -6   7   7       22.85       32.76      2.93 o 
  -5   7   7     1465.01     1511.61     16.79 o 
  -4   7   7       56.08       72.86      3.18 o 
  -3   7   7     1459.67     1440.39     16.34 o 
  -2   7   7      569.50      533.63      8.82 o 
  -1   7   7     1934.54     1681.07     18.14 o 
   0   7   7      204.58      213.34      5.38 o 
   1   7   7        0.37       19.48      5.04 o 
   2   7   7       95.02       90.54      5.27 o 
   3   7   7       68.58       61.81      4.88 o 
   4   7   7       99.77      104.40      6.50 o 
   5   7   7        1.49        1.20      4.91 o 
   6   7   7      111.14      107.68     17.45 o 
   7   7   7       86.14       80.53     13.24 o 
   8   7   7        0.93       17.23     10.60 o 
   9   7   7        9.02       44.33     13.14 o 
 -13   8   7      268.21      290.77     15.03 o 
 -12   8   7      150.80      141.20     11.26 o 
 -11   8   7        9.27       15.24      5.98 o 
 -10   8   7       89.36       96.94      8.38 o 
  -9   8   7      108.11      114.39      7.54 o 
  -8   8   7        1.57        6.71      3.15 o 
  -7   8   7       45.29       57.51      3.85 o 
  -6   8   7     2290.34     2139.30     23.91 o 
  -5   8   7      235.78      254.87      5.68 o 
  -4   8   7      181.47      210.22      5.01 o 
  -3   8   7     1268.80     1246.67     13.74 o 
  -2   8   7      367.78      333.76      6.19 o 
  -1   8   7      542.28      540.25     10.71 o 
   0   8   7      142.19      159.65      4.80 o 
   1   8   7       93.20       84.49      4.96 o 
   2   8   7      648.58      663.65     18.83 o 
   3   8   7      171.61      157.23      6.66 o 
   4   8   7       81.06       65.74      5.64 o 
   5   8   7       72.42       63.74      7.33 o 
   6   8   7       54.56       61.64      9.14 o 
   7   8   7       14.08       34.54     10.80 o 
   8   8   7       74.58       76.06     16.31 o 
   9   8   7        3.68       32.21     16.56 o 
 -13   9   7       84.88       98.15     10.49 o 
 -12   9   7       21.52       23.07      6.96 o 
 -11   9   7       77.38       75.62     14.31 o 
 -10   9   7       51.20       45.29      6.86 o 
  -9   9   7       62.21       69.73      5.98 o 
  -8   9   7       99.34      102.03      5.82 o 
  -7   9   7        0.35       -0.05      3.03 o 
  -6   9   7      208.52      200.44      9.19 o 
  -5   9   7      159.94      200.98      6.85 o 
  -4   9   7       49.89       51.82      3.64 o 
  -3   9   7      691.01      634.38      9.01 o 
  -2   9   7      690.56      685.39     10.24 o 
  -1   9   7      150.22      163.70      6.41 o 
   0   9   7      578.76      474.13      9.18 o 
   1   9   7      774.88      627.70     11.24 o 
   2   9   7      136.74      123.48      5.46 o 
   3   9   7        8.95       19.29      3.80 o 
   4   9   7       75.23       63.29      5.62 o 
   5   9   7      132.16      134.45     10.02 o 
   6   9   7        0.50       33.71     16.12 o 
   7   9   7       35.96       40.36     11.74 o 
   8   9   7       14.78       22.20     11.30 o 
   9   9   7      127.44      144.37     29.88 o 
 -13  10   7       66.00       60.45      9.33 o 
 -12  10   7       80.66       84.96      9.38 o 
 -11  10   7       26.39       28.64     11.19 o 
 -10  10   7      146.55      143.30      9.92 o 
  -9  10   7        7.53        8.18      5.17 o 
  -8  10   7        8.53        7.65      5.33 o 
  -7  10   7      356.17      386.17      9.82 o 
  -6  10   7      505.34      512.54      9.52 o 
  -5  10   7       21.19       30.89      4.47 o 
  -4  10   7      102.93      118.33      4.33 o 
  -3  10   7        2.74        4.59      2.47 o 
  -2  10   7      220.77      196.11      5.14 o 
  -1  10   7        0.12       -0.32      2.04 o 
   0  10   7        3.76        5.49      2.45 o 
   1  10   7      835.17      738.86     12.53 o 
   2  10   7      188.77      188.97      6.43 o 
   3  10   7      879.02      782.00     13.02 o 
   4  10   7      181.74      184.43      7.47 o 
   5  10   7       30.73       25.35      5.95 o 
   6  10   7       73.36       87.97     29.92 o 
   7  10   7        7.41       18.79      9.68 o 
   8  10   7      111.44      135.85     16.37 o 
   9  10   7        7.66       24.87     11.85 o 
 -13  11   7       27.60       27.18      7.92 o 
 -12  11   7       37.30       33.76      7.88 o 
 -11  11   7       13.62       19.22      6.17 o 
 -10  11   7        4.84        3.76      4.56 o 
  -9  11   7       68.29       65.09      6.92 o 
  -8  11   7        5.84       -0.25      3.19 o 
  -7  11   7       20.09       30.85      3.99 o 
  -6  11   7      200.13      195.09      6.48 o 
  -5  11   7      585.67      568.68      9.39 o 
  -4  11   7      283.08      281.41      6.25 o 
  -3  11   7       53.12       62.79      4.07 o 
  -2  11   7      386.71      373.47      7.33 o 
  -1  11   7      114.28       99.21      4.46 o 
   0  11   7       97.92      107.48      5.20 o 
   1  11   7      704.69      672.01     13.50 o 
   2  11   7      513.08      413.84      9.34 o 
   3  11   7      218.87      207.84      8.62 o 
   4  11   7       13.71       20.88      4.17 o 
   5  11   7        6.14       17.61      6.36 o 
   6  11   7        0.15        4.43      7.58 o 
   7  11   7      183.69      201.32     22.00 o 
   8  11   7       38.47       38.07     12.08 o 
   9  11   7        3.10       15.77     19.15 o 
 -13  12   7       29.70       29.34      7.66 o 
 -12  12   7      155.78      135.91     11.54 o 
 -11  12   7        7.84        0.27      5.34 o 
 -10  12   7       54.91       46.13      7.05 o 
  -9  12   7       99.49       99.28      7.49 o 
  -8  12   7       22.92       22.13      4.15 o 
  -7  12   7      278.42      270.69      8.52 o 
  -6  12   7       25.42       36.56      3.62 o 
  -5  12   7      595.58      521.17      9.70 o 
  -4  12   7       30.04       41.27      3.54 o 
  -3  12   7      467.64      415.07      8.98 o 
  -2  12   7      101.04       89.09      4.04 o 
  -1  12   7      517.67      469.29      9.19 o 
   0  12   7      563.79      508.42      9.97 o 
   1  12   7       65.93       57.10      4.47 o 
   2  12   7      283.44      254.12      7.47 o 
   3  12   7       88.48       79.95      4.81 o 
   4  12   7      196.04      173.71      7.46 o 
   5  12   7      303.46      284.47     21.04 o 
   6  12   7        5.84       24.29     10.59 o 
   7  12   7       74.12       79.23     13.62 o 
   8  12   7       34.49       39.20     11.99 o 
   9  12   7       31.53       48.00     13.56 o 
 -13  13   7       32.61       37.72      8.24 o 
 -12  13   7       52.53       46.84      8.60 o 
 -11  13   7       39.38       46.97      9.06 o 
 -10  13   7       13.54       19.22      5.99 o 
  -9  13   7      487.06      459.88     14.14 o 
  -8  13   7      294.81      277.79      9.32 o 
  -7  13   7       53.90       55.32      4.82 o 
  -6  13   7      223.33      219.18      7.09 o 
  -5  13   7       23.25       33.29      3.34 o 
  -4  13   7      112.94      142.48     10.89 o 
  -3  13   7       51.29       60.71      3.33 o 
  -2  13   7       25.79       26.01      2.97 o 
  -1  13   7       96.63       89.23      4.45 o 
   0  13   7      961.68      877.97     14.07 o 
   1  13   7      524.88      421.44      9.29 o 
   2  13   7      172.91      174.00      6.49 o 
   3  13   7       59.89       62.15      4.95 o 
   4  13   7       76.67       84.61      7.70 o 
   5  13   7        4.66       33.86      7.04 o 
   6  13   7       73.81      108.79     26.63 o 
   7  13   7       18.72       26.61     10.43 o 
   8  13   7       11.31       28.16     11.55 o 
   9  13   7       31.37       45.53     16.58 o 
 -13  14   7       13.07       10.12      6.64 o 
 -12  14   7        0.84       -5.32      5.32 o 
 -11  14   7       27.50       13.01      6.17 o 
 -10  14   7       39.06       46.14      7.26 o 
  -9  14   7       60.51       52.93      6.35 o 
  -8  14   7      122.79      141.63      7.24 o 
  -7  14   7      150.64      145.62      9.19 o 
  -6  14   7       10.40       14.21      3.20 o 
  -5  14   7      481.64      472.81      9.40 o 
  -3  14   7     1086.12     1035.57     15.36 o 
  -2  14   7      235.95      241.12      6.43 o 
  -1  14   7       19.05       33.77      8.59 o 
   0  14   7     2343.81     2134.60     26.83 o 
   1  14   7       30.31       46.31      4.90 o 
   2  14   7       41.35       38.67      3.97 o 
   3  14   7      349.49      319.53      8.76 o 
   4  14   7      171.97      172.54      8.46 o 
   5  14   7      157.49      145.88     14.70 o 
   6  14   7       52.77       67.67     17.42 o 
   7  14   7        0.57       -2.72      8.38 o 
   8  14   7        4.46       14.09     10.55 o 
   9  14   7        0.80        7.00     10.20 o 
 -13  15   7       10.91        2.61     12.84 o 
 -12  15   7       12.87       17.17      7.06 o 
 -11  15   7       24.29       16.33      6.55 o 
 -10  15   7       88.04      110.31      9.48 o 
  -9  15   7      132.59      148.06      8.98 o 
  -8  15   7        1.21        8.93      5.75 o 
  -7  15   7        0.18        5.03      3.32 o 
  -6  15   7       22.74       34.91      3.96 o 
  -5  15   7       24.96       28.68      3.38 o 
  -4  15   7     1477.30     1308.01     22.77 o 
  -3  15   7      226.14      218.82      6.81 o 
  -2  15   7       12.53       13.92      2.99 o 
  -1  15   7       94.19       89.47      6.76 o 
   0  15   7        8.41       25.27      5.18 o 
   1  15   7       22.46       18.27      3.38 o 
   2  15   7        9.95        7.04      3.05 o 
   3  15   7       27.05       25.95      3.83 o 
   4  15   7      462.29      436.99     12.92 o 
   5  15   7        6.17       22.83     10.79 o 
   6  15   7      157.28      198.22     24.22 o 
   7  15   7      138.57      152.71     16.48 o 
   8  15   7        7.37       13.58     11.76 o 
   9  15   7       13.32       11.38     11.43 o 
 -12  16   7      156.97      154.78     15.32 o 
 -11  16   7      276.35      298.86     14.54 o 
 -10  16   7      378.64      396.07     15.75 o 
  -9  16   7      567.18      596.21     16.56 o 
  -8  16   7      448.14      421.58     13.20 o 
  -7  16   7      228.12      233.54      8.44 o 
  -6  16   7     1088.00     1026.15     16.94 o 
  -5  16   7      120.94      136.04      6.27 o 
  -4  16   7        0.10       13.08      4.57 o 
  -3  16   7      774.35      698.86     13.06 o 
  -2  16   7       63.26       56.03      4.33 o 
  -1  16   7       72.65       78.82      5.86 o 
   0  16   7      314.46      260.75      7.38 o 
   1  16   7        3.82       10.00      3.16 o 
   2  16   7       82.90      104.45      8.27 o 
   3  16   7       15.90       25.86      4.03 o 
   4  16   7      145.86      166.57     11.99 o 
   5  16   7       16.10       33.72      7.34 o 
   6  16   7      181.98      237.28     18.14 o 
   7  16   7       67.67       85.52     20.57 o 
   8  16   7       18.56       15.89     13.17 o 
 -12  17   7       35.04       42.25     10.83 o 
 -11  17   7        9.12       10.49      6.23 o 
 -10  17   7       11.38       17.56      5.95 o 
  -9  17   7        7.68       23.86      5.38 o 
  -8  17   7      301.45      287.09     11.20 o 
  -7  17   7       23.63       21.11      4.88 o 
  -6  17   7      348.34      382.87     11.96 o 
  -5  17   7      628.29      603.96     15.61 o 
  -4  17   7       76.44       78.22      6.46 o 
  -3  17   7      808.79      749.20     13.93 o 
  -2  17   7        0.77        3.19      2.76 o 
  -1  17   7       34.61       38.58      5.09 o 
   0  17   7      155.39      147.15      6.49 o 
   1  17   7     1099.85      951.96     15.70 o 
   2  17   7      349.29      318.53     10.72 o 
   3  17   7        1.13        8.11      4.05 o 
   4  17   7       49.42       69.52     10.89 o 
   5  17   7      107.78      131.46     13.82 o 
   6  17   7        0.09       20.19      9.54 o 
   7  17   7        2.41       17.45     10.00 o 
   8  17   7        4.14       31.56     11.42 o 
 -12  18   7      128.75      105.76     13.66 o 
 -11  18   7       39.78       39.59      9.69 o 
 -10  18   7        8.36        6.83      7.32 o 
  -9  18   7      666.63      751.77     22.73 o 
  -8  18   7      106.95      116.77      9.75 o 
  -7  18   7        2.29       10.71      5.09 o 
  -6  18   7      254.15      222.46      9.47 o 
  -5  18   7      520.90      523.86     13.83 o 
  -4  18   7     1053.69      903.23     17.05 o 
  -3  18   7        8.39        3.79      2.85 o 
  -2  18   7       27.13       25.60      4.09 o 
  -1  18   7        2.54        7.52      3.05 o 
   0  18   7       49.10       56.08      6.82 o 
   1  18   7      322.37      329.05      8.81 o 
   2  18   7        7.21        9.28      3.37 o 
   3  18   7        7.57       11.44      4.17 o 
   4  18   7        4.20       14.31      7.01 o 
   5  18   7      127.98      219.93     46.54 o 
   6  18   7      165.33      181.38     22.37 o 
   7  18   7        9.24       13.29     11.99 o 
   8  18   7        1.55        9.96     10.87 o 
 -12  19   7       41.96       30.40      9.99 o 
 -11  19   7       69.17       70.24     11.65 o 
 -10  19   7       24.65       47.38      9.75 o 
  -9  19   7        2.78       -0.76      5.96 o 
  -8  19   7       56.10       54.41      7.81 o 
  -7  19   7      432.96      384.53     15.65 o 
  -6  19   7        4.17        5.60      4.16 o 
  -5  19   7      559.39      508.44     12.84 o 
  -4  19   7      540.27      469.73     11.63 o 
  -3  19   7      533.22      451.74     10.68 o 
  -2  19   7       70.75       71.74      5.04 o 
  -1  19   7      192.04      204.22      7.44 o 
   0  19   7       44.17       47.91      7.20 o 
   1  19   7       52.48       84.38      5.75 o 
   2  19   7       87.81      108.92      5.98 o 
   3  19   7        7.88       21.18      5.16 o 
   4  19   7       22.38       23.78      6.16 o 
   5  19   7        0.84       22.15      6.20 o 
   6  19   7      107.59      106.13     14.07 o 
   7  19   7       33.64       38.07     13.03 o 
   8  19   7       19.24       -4.58     15.44 o 
 -12  20   7        1.16        2.64      8.19 o 
 -11  20   7       24.11       20.01      9.04 o 
 -10  20   7       74.89      108.58     18.66 o 
  -9  20   7      190.95      210.47     12.92 o 
  -8  20   7       64.95       78.65     12.93 o 
  -7  20   7      136.64      135.70      9.88 o 
  -6  20   7       55.28       53.88      7.00 o 
  -5  20   7      645.90      604.17     18.98 o 
  -4  20   7        8.16       29.43     10.57 o 
  -3  20   7      118.65      158.16      6.71 o 
  -2  20   7       69.47       62.53      4.89 o 
  -1  20   7      423.44      359.55      9.88 o 
   0  20   7      790.09      709.74     14.60 o 
   1  20   7      138.09      154.30      7.50 o 
   2  20   7        0.37        6.30      3.78 o 
   3  20   7       11.70       20.09      4.32 o 
   4  20   7       52.77       74.77      7.39 o 
   5  20   7      186.83      187.88     12.42 o 
   6  20   7      163.63      184.91     17.72 o 
   7  20   7       57.61       90.80     20.91 o 
   8  20   7       81.80       73.25     22.11 o 
 -11  21   7        3.32       -0.03      7.61 o 
 -10  21   7      113.51      148.14     13.80 o 
  -9  21   7       11.53       10.72      7.76 o 
  -8  21   7       50.44       62.33      9.36 o 
  -7  21   7        0.27        3.59      5.09 o 
  -6  21   7       26.16       17.33      5.65 o 
  -5  21   7       14.50       30.46      4.37 o 
  -4  21   7      355.50      309.63      9.81 o 
  -3  21   7        3.88        8.63      3.28 o 
  -2  21   7      321.06      300.28      9.11 o 
  -1  21   7      184.96      176.68      7.44 o 
   0  21   7       40.08       41.21      5.63 o 
   1  21   7      363.52      351.12     10.29 o 
   2  21   7       10.25       13.87      3.98 o 
   3  21   7       44.45       68.68     17.05 o 
   4  21   7       12.58       48.17     14.39 o 
   5  21   7       78.51       65.41      8.85 o 
   6  21   7       16.40        6.82     31.65 o 
   7  21   7        3.80        5.52     13.83 o 
   8  21   7       34.03       44.88     18.72 o 
 -11  22   7       19.19       17.40      9.24 o 
 -10  22   7      240.67      219.44     15.98 o 
  -9  22   7       86.83       92.26     11.44 o 
  -8  22   7      870.35      895.62     27.14 o 
  -7  22   7        7.44        5.79      5.36 o 
  -6  22   7        2.93        4.29      4.55 o 
  -5  22   7       32.08       34.90      5.96 o 
  -4  22   7       61.40       58.71      5.00 o 
  -3  22   7      100.77       97.65      6.01 o 
  -2  22   7       79.24       62.14      5.45 o 
  -1  22   7       18.39        8.70      3.52 o 
   0  22   7       27.05       43.36      5.34 o 
   1  22   7      103.96       98.09      8.31 o 
   2  22   7      234.49      215.75     10.65 o 
   3  22   7       38.04       45.68     13.55 o 
   4  22   7       14.39       29.61      9.33 o 
   5  22   7      246.68      294.66     17.71 o 
   6  22   7       31.66       57.89     27.40 o 
   7  22   7       22.31       48.35     19.53 o 
 -11  23   7        8.17       -2.10      7.77 o 
 -10  23   7       53.16       56.92     10.45 o 
  -9  23   7       84.83       85.96     12.88 o 
  -8  23   7        0.57        8.52      6.81 o 
  -7  23   7        8.94       16.64      6.28 o 
  -6  23   7      114.77      138.95     10.69 o 
  -5  23   7        0.33        2.38      6.61 o 
  -4  23   7       65.60       78.87      9.27 o 
  -3  23   7      402.57      359.60     10.30 o 
  -2  23   7        9.97       12.73      3.69 o 
  -1  23   7        1.74       10.75      3.50 o 
   0  23   7       56.17       62.23      6.27 o 
   1  23   7        2.86       12.53      5.94 o 
   2  23   7       53.60       67.03     10.81 o 
   3  23   7      174.18      197.63     17.34 o 
   4  23   7       13.22        6.73      6.69 o 
   5  23   7       20.72       18.71     10.67 o 
   6  23   7       67.12       76.45     15.12 o 
 -11  24   7       44.54       60.93     11.88 o 
 -10  24   7       16.62       24.40      9.33 o 
  -9  24   7       52.25       53.92     10.28 o 
  -8  24   7       55.40       54.18      9.82 o 
  -7  24   7       16.87       21.73      6.41 o 
  -6  24   7        0.04        0.19      5.98 o 
  -5  24   7        5.47       12.33      7.06 o 
  -4  24   7      341.64      295.95     12.73 o 
  -3  24   7        3.26       13.34      4.81 o 
  -2  24   7      204.95      186.49     11.78 o 
  -1  24   7       97.29       93.22      7.25 o 
   0  24   7        2.71       16.56      5.89 o 
   1  24   7       28.09       47.63      8.78 o 
   2  24   7      352.61      369.72     22.93 o 
   3  24   7        0.15        3.20      6.11 o 
   4  24   7        3.66        1.43      8.12 o 
   5  24   7        4.14        9.39      8.95 o 
   6  24   7      203.50      219.94     22.79 o 
 -10  25   7        0.57       -6.92      6.92 o 
  -9  25   7       59.52       62.07     13.02 o 
  -8  25   7       24.88       26.12      8.58 o 
  -7  25   7        1.42       11.79      6.88 o 
  -6  25   7       40.74       68.73     10.80 o 
  -5  25   7      272.43      235.11     16.38 o 
  -4  25   7      113.28      106.41     10.28 o 
  -3  25   7       84.25       73.89      6.87 o 
  -2  25   7      128.11      144.35     11.73 o 
  -1  25   7       47.71       37.98      6.77 o 
   0  25   7      122.21      117.73      8.08 o 
   1  25   7       55.05       76.10      7.66 o 
   2  25   7      866.52      865.20     22.63 o 
   3  25   7       16.77       38.06     12.05 o 
   4  25   7       35.98       44.13     12.47 o 
   5  25   7       21.53       23.75     11.92 o 
   6  25   7        0.79       24.48     11.64 o 
 -10  26   7        9.78       20.25      8.76 o 
  -9  26   7       19.10       21.38      8.63 o 
  -8  26   7       28.89       19.84      8.04 o 
  -7  26   7      130.96      147.87     12.82 o 
  -6  26   7       56.12       64.06     13.50 o 
  -5  26   7       16.95       14.28      6.64 o 
  -4  26   7      100.35      107.30     14.04 o 
  -3  26   7       54.44       65.38      9.68 o 
  -2  26   7        1.52       16.93      5.35 o 
  -1  26   7       14.79       25.23      5.13 o 
   0  26   7       96.89      111.02     12.69 o 
   1  26   7      209.65      238.21     11.58 o 
   2  26   7      202.07      201.27     16.02 o 
   3  26   7        7.14       14.96     10.03 o 
   4  26   7        0.06       -2.05      8.78 o 
   5  26   7       86.37      109.53     17.35 o 
   6  26   7      101.14      106.26     18.42 o 
 -10  27   7       91.58      104.30     13.51 o 
  -9  27   7      336.84      373.00     26.59 o 
  -8  27   7        5.49        6.87      7.05 o 
  -7  27   7      297.82      302.59     17.61 o 
  -6  27   7      726.07      699.11     37.04 o 
  -5  27   7        5.50        9.47      9.08 o 
  -4  27   7      496.30      482.38     16.54 o 
  -3  27   7        0.02        6.01      6.94 o 
  -2  27   7        0.27        5.95      4.32 o 
  -1  27   7        3.34        4.69      4.96 o 
   0  27   7       20.94       57.22     11.63 o 
   1  27   7      173.83      168.56     14.85 o 
   2  27   7       63.93       76.94     14.58 o 
   3  27   7      116.57      109.79     16.44 o 
   4  27   7       17.41        6.43      9.74 o 
   5  27   7       11.11       35.61     12.62 o 
   6  27   7       17.09       21.29     11.98 o 
 -10  28   7        0.52        2.87     13.11 o 
  -9  28   7        4.97       21.63      9.02 o 
  -8  28   7        7.45       27.43     20.36 o 
  -7  28   7       52.85       73.23     15.13 o 
  -6  28   7        0.69       17.84      9.82 o 
  -5  28   7        5.25        5.07      7.66 o 
  -4  28   7       84.30      109.80     10.90 o 
  -3  28   7       26.24       33.67     10.26 o 
  -2  28   7        3.46       16.85      6.18 o 
  -1  28   7      103.35      125.67     15.85 o 
   0  28   7      297.20      300.51     19.35 o 
   1  28   7       74.73       71.84     16.82 o 
   2  28   7       19.68       18.95     10.45 o 
   3  28   7       62.28       65.43     14.57 o 
   4  28   7      142.47      112.22     17.56 o 
   5  28   7       25.88       39.30     13.63 o 
   6  28   7       10.78       10.97     11.39 o 
  -9  29   7       49.55       66.69     11.74 o 
  -8  29   7      277.62      281.01     20.97 o 
  -7  29   7      240.95      250.96     22.86 o 
  -6  29   7        0.49        3.78      9.48 o 
  -5  29   7        3.95        4.88      5.86 o 
  -4  29   7        3.95        3.56      6.39 o 
  -3  29   7        7.72       24.32     13.48 o 
  -2  29   7      317.30      319.26     22.07 o 
  -1  29   7       94.78      115.86     22.72 o 
   0  29   7       26.56       23.54      9.07 o 
   1  29   7       19.02       16.74      9.09 o 
   2  29   7        0.84        3.31      9.74 o 
   3  29   7      173.90      170.77     20.32 o 
   4  29   7       12.38       29.18     12.12 o 
   5  29   7      124.84      107.19     18.02 o 
  -9  30   7      152.06      125.07     14.19 o 
  -8  30   7        1.44       12.77     11.47 o 
  -7  30   7       65.58       62.64     15.33 o 
  -6  30   7       25.08       35.56     12.87 o 
  -5  30   7        0.48        9.50      7.33 o 
  -4  30   7       64.68       61.52     10.37 o 
  -3  30   7       55.32       75.84      9.66 o 
  -2  30   7       87.75      114.88     19.04 o 
  -1  30   7       33.30       43.18     13.22 o 
   0  30   7      145.31      158.06     19.88 o 
   1  30   7        0.04        6.98      9.72 o 
   2  30   7      216.13      223.29     22.41 o 
   3  30   7        0.82       13.95     10.95 o 
   4  30   7      106.15      125.02     18.88 o 
   5  30   7       15.09       33.83     13.40 o 
  -8  31   7      147.29      159.86     21.12 o 
  -7  31   7      204.75      241.68     24.75 o 
  -6  31   7        2.34       19.93     11.24 o 
  -5  31   7        1.10        3.92      6.79 o 
  -4  31   7       44.25       27.15      8.67 o 
  -3  31   7       38.22       62.81     11.80 o 
  -2  31   7      180.90      173.73     19.81 o 
  -1  31   7       43.11       62.07     14.11 o 
   0  31   7       18.94       33.91     11.94 o 
   1  31   7       14.36       34.22     12.73 o 
   2  31   7      181.47      186.88     21.20 o 
   3  31   7        4.65       23.80     12.80 o 
   4  31   7       91.79      100.06     17.82 o 
  -8  32   7        6.56       19.90     12.57 o 
  -7  32   7       25.97       51.16     15.24 o 
  -6  32   7       21.47       13.83     10.86 o 
  -5  32   7       44.69       42.40     13.68 o 
  -4  32   7       14.84       36.76     12.37 o 
  -3  32   7        0.38        6.22      9.40 o 
  -2  32   7        4.62       16.07     11.03 o 
  -1  32   7       54.94       78.42     15.61 o 
   0  32   7      130.41      155.04     20.37 o 
   1  32   7      302.35      367.37     28.41 o 
   2  32   7        3.52       26.13     12.37 o 
   3  32   7       13.24       13.86     11.15 o 
   4  32   7        2.62       13.43     11.64 o 
  -7  33   7      230.88      239.52     25.25 o 
  -6  33   7      478.31      454.54     31.94 o 
  -5  33   7       29.78       42.50     13.84 o 
  -4  33   7      167.12      199.91     21.76 o 
  -3  33   7      188.51      220.62     23.59 o 
  -2  33   7      141.50      168.12     21.07 o 
  -1  33   7      236.46      272.45     25.02 o 
   0  33   7        3.57       19.07     11.85 o 
   1  33   7        1.60        1.44     10.31 o 
   2  33   7        7.86       17.07     11.88 o 
   3  33   7        4.14       13.78     13.01 o 
  -7  34   7       34.22       46.28     15.16 o 
  -6  34   7        1.89        7.58     11.84 o 
  -5  34   7        1.02       -3.13      9.82 o 
  -4  34   7       16.46       43.02     13.60 o 
  -3  34   7       90.76       94.45     17.57 o 
  -2  34   7       29.27       38.06     14.04 o 
  -1  34   7       12.58       30.21     12.79 o 
   0  34   7       17.68       -8.43      8.43 o 
   1  34   7        3.23        0.92     10.43 o 
   2  34   7       79.79       84.70     17.67 o 
   3  34   7        8.79       -5.33     10.89 o 
  -6  35   7        3.89       15.57     13.24 o 
  -5  35   7        0.86        0.88     10.46 o 
  -4  35   7        4.48        8.56     10.41 o 
  -3  35   7        4.38       25.70     13.05 o 
  -2  35   7       99.24      115.97     19.67 o 
  -1  35   7      402.63      353.52     28.31 o 
   0  35   7        5.18       25.29     12.71 o 
   1  35   7       42.78       37.35     14.11 o 
   2  35   7        1.28        5.21     10.82 o 
  -5  36   7       18.16       20.74     12.93 o 
  -4  36   7       26.67       38.58     14.12 o 
  -3  36   7       22.21       12.20     11.55 o 
  -2  36   7        5.96        2.07     10.75 o 
  -1  36   7      175.15      162.76     21.85 o 
   0  36   7        5.65       -3.93     10.35 o 
   1  36   7       87.57      113.06     19.74 o 
  -4  37   7        0.29       -4.38      9.82 o 
  -3  37   7       39.32       63.90     16.45 o 
  -2  37   7       42.91       30.91     13.61 o 
  -1  37   7      251.51      278.42     27.88 o 
   0  37   7        3.71        2.46     10.97 o 
 -13   0   8      673.85      650.52     26.63 o 
 -12   0   8      111.83       95.75     11.81 o 
 -11   0   8      949.59      929.75     42.67 o 
 -10   0   8      685.64      673.15     43.91 o 
  -9   0   8       81.37       93.28     13.23 o 
  -8   0   8        0.36        0.12      4.17 o 
  -7   0   8      914.98     1059.27     31.59 o 
  -6   0   8      251.46      221.69      9.41 o 
  -5   0   8     1299.45     1169.31     21.91 o 
  -4   0   8      782.11      673.44     14.34 o 
  -3   0   8      114.89       92.05      5.68 o 
  -2   0   8       31.02       31.91      4.26 o 
  -1   0   8     7298.22     6571.47     95.64 o 
   0   0   8      438.51      357.81     11.66 o 
   1   0   8       32.92       25.57      5.00 o 
   2   0   8       92.51      103.38      9.28 o 
   3   0   8      196.15      164.83     10.33 o 
   4   0   8      498.00      483.69     18.14 o 
   5   0   8      822.09      740.50     23.66 o 
   6   0   8      103.18      106.20     19.26 o 
   7   0   8       42.41       50.40     17.74 o 
   8   0   8       31.40       54.38     17.82 o 
   9   0   8       14.14       33.04     18.07 o 
 -13   1   8        0.07       10.82      7.05 o 
 -12   1   8      562.26      544.12     19.23 o 
 -11   1   8      237.47      251.44     15.42 o 
 -10   1   8        1.95        2.73      6.69 o 
  -9   1   8      703.99      671.86     23.04 o 
  -8   1   8        3.06        9.58      4.41 o 
  -7   1   8      160.43      134.99      7.60 o 
  -6   1   8     1172.50     1092.24     16.52 o 
  -5   1   8      182.33      163.25      5.23 o 
  -4   1   8      134.02      114.75      4.43 o 
  -3   1   8       44.88       41.26      3.13 o 
  -2   1   8       11.22       12.96      2.27 o 
  -1   1   8       82.42      123.15      5.88 o 
   0   1   8      310.73      250.99      6.91 o 
   1   1   8      189.94      171.93      6.07 o 
   2   1   8        0.04       -0.24      2.74 o 
   3   1   8        1.71        2.85      3.36 o 
   4   1   8       79.41      110.85     10.63 o 
   5   1   8        1.00       13.86      6.06 o 
   6   1   8       69.30       61.20     12.31 o 
   7   1   8       57.12       61.88     13.50 o 
   8   1   8      234.98      253.52     33.03 o 
   9   1   8       45.23       41.60     20.53 o 
 -13   2   8       12.94        8.50      5.96 o 
 -12   2   8        2.41       12.47      6.57 o 
 -11   2   8       37.28       49.09      7.50 o 
 -10   2   8      430.35      418.56     18.81 o 
  -9   2   8        0.02       16.33      5.98 o 
  -8   2   8       56.87       64.81      6.76 o 
  -7   2   8       64.48       41.83      6.05 o 
  -6   2   8      236.72      189.02      6.63 o 
  -5   2   8        5.80        1.40      2.23 o 
  -4   2   8      325.99      293.12      6.69 o 
  -3   2   8        0.03       -2.05      2.28 o 
  -2   2   8      696.66      656.39      9.64 o 
  -1   2   8     2365.46     2203.80     26.56 o 
   0   2   8       37.51       30.24      3.49 o 
   1   2   8      234.96      214.41      6.66 o 
   2   2   8      109.24      105.82      5.46 o 
   3   2   8      192.53      146.80      6.92 o 
   4   2   8     1026.24      925.61     18.55 o 
   5   2   8      160.68      163.20      9.34 o 
   6   2   8       60.49       46.24     10.88 o 
   7   2   8        1.78        3.66      9.62 o 
   8   2   8       96.26      147.53     17.98 o 
   9   2   8        0.39       22.87     10.79 o 
 -13   3   8       15.10       10.53      6.71 o 
 -12   3   8       56.10       74.49      9.39 o 
 -11   3   8      207.30      208.13     12.15 o 
 -10   3   8        1.15        8.88      6.51 o 
  -9   3   8      815.37      837.26     19.01 o 
  -8   3   8      727.31      613.12     20.82 o 
  -7   3   8      369.38      335.03     11.08 o 
  -6   3   8     1189.68     1118.53     16.85 o 
  -5   3   8       14.57        8.17      2.61 o 
  -4   3   8      181.01      170.19      5.36 o 
  -3   3   8     3088.56     2855.13     32.19 o 
  -2   3   8     1748.57     1657.93     18.96 o 
  -1   3   8     1146.97      985.22     14.63 o 
   0   3   8        0.12        0.00      2.61 o 
   1   3   8        2.96        5.78      2.80 o 
   2   3   8      441.84      350.34      9.23 o 
   3   3   8        0.33        2.03      3.58 o 
   4   3   8      450.72      336.11     10.20 o 
   5   3   8        1.13       13.93      8.41 o 
   6   3   8       35.11       43.90     11.56 o 
   7   3   8        0.15       -5.97     26.49 o 
   8   3   8       57.29       78.97     14.08 o 
   9   3   8       52.27       79.45     14.47 o 
 -13   4   8        2.97        3.77      8.15 o 
 -12   4   8      195.65      205.25     15.02 o 
 -11   4   8      461.27      462.25     16.98 o 
 -10   4   8     1159.12     1111.83     26.29 o 
  -9   4   8       35.22       26.24      4.80 o 
  -8   4   8     1163.31     1102.30     29.72 o 
  -7   4   8      359.29      357.11     10.34 o 
  -6   4   8      689.91      560.72     11.02 o 
  -5   4   8      145.96      160.68      5.62 o 
  -4   4   8        0.39       -1.60      2.12 o 
  -3   4   8        6.74       30.66      3.18 o 
  -2   4   8     1942.79     1849.58     21.56 o 
  -1   4   8      420.88      374.64      8.23 o 
   0   4   8      321.43      287.38      7.36 o 
   1   4   8      105.71      104.60      5.16 o 
   2   4   8       52.80       38.95      5.54 o 
   3   4   8        6.00       14.46      3.89 o 
   4   4   8      543.20      484.46     12.02 o 
   5   4   8      824.28      750.84     20.98 o 
   6   4   8        5.57        7.52      8.39 o 
   7   4   8        0.87        9.62      9.61 o 
   8   4   8       49.91       62.58     13.73 o 
   9   4   8        1.90       14.12     10.35 o 
 -13   5   8       65.47       52.98      8.83 o 
 -12   5   8      123.16      114.99     10.56 o 
 -11   5   8        6.93       19.15      6.35 o 
 -10   5   8      635.72      621.63     24.87 o 
  -9   5   8       12.90       12.63      4.00 o 
  -8   5   8      461.97      408.91     10.67 o 
  -7   5   8        5.35       11.61      3.26 o 
  -6   5   8        0.69       -1.38      2.48 o 
  -5   5   8       46.30       59.26      3.99 o 
  -4   5   8      891.06      855.29     11.57 o 
  -3   5   8     3407.88     3146.76     34.44 o 
  -2   5   8       17.31       12.23      3.65 o 
  -1   5   8      110.56       93.90      4.36 o 
   0   5   8      257.95      202.53      6.35 o 
   1   5   8       63.61       52.88      4.42 o 
   2   5   8      118.80      108.75      6.59 o 
   3   5   8      224.14      195.33      7.55 o 
   4   5   8      376.85      308.82      9.77 o 
   5   5   8       67.58       86.18     10.78 o 
   6   5   8       30.22       24.28     14.44 o 
   7   5   8      140.18      129.87     39.66 o 
   8   5   8       65.82       44.74     12.23 o 
   9   5   8        0.01       24.22     12.43 o 
 -13   6   8       45.38       33.99      8.25 o 
 -12   6   8       93.19       84.97      9.46 o 
 -11   6   8      342.05      360.23     24.29 o 
 -10   6   8      106.32      121.59      9.58 o 
  -9   6   8       36.94       30.65      4.86 o 
  -8   6   8      213.27      212.57      7.27 o 
  -7   6   8      114.02      150.59      5.16 o 
  -6   6   8      976.41      932.52     15.00 o 
  -5   6   8     1771.93     1660.37     24.27 o 
  -4   6   8     1508.48     1377.92     16.47 o 
  -3   6   8      289.82      283.75      6.97 o 
  -2   6   8      562.61      535.52     13.75 o 
  -1   6   8      839.24      768.12     11.75 o 
   0   6   8      703.68      651.21     11.55 o 
   1   6   8      124.75      117.13      5.80 o 
   2   6   8       47.67       36.51      4.36 o 
   3   6   8      545.26      488.61     11.64 o 
   4   6   8      311.07      283.66      9.36 o 
   5   6   8      417.65      422.82     15.60 o 
   6   6   8       34.82       40.17     10.65 o 
   7   6   8      145.15      135.35     16.80 o 
   8   6   8       31.65       10.61     18.36 o 
   9   6   8      107.77      105.38     17.02 o 
 -13   7   8       53.88       55.13      9.10 o 
 -12   7   8      317.92      353.70     16.15 o 
 -11   7   8       50.68       53.13      7.63 o 
 -10   7   8      159.86      166.81     16.08 o 
  -9   7   8      382.91      376.15     17.83 o 
  -8   7   8      110.28      111.14      6.91 o 
  -7   7   8       40.57       67.25      3.99 o 
  -6   7   8      252.77      253.32      5.88 o 
  -5   7   8      506.66      526.29      8.53 o 
  -4   7   8     1278.40     1155.96     13.46 o 
  -3   7   8      293.94      280.25      7.35 o 
  -2   7   8      419.18      405.86      7.75 o 
  -1   7   8      827.17      780.72     11.99 o 
   0   7   8     1222.13     1094.58     16.18 o 
   1   7   8        6.58       12.07      3.30 o 
   2   7   8      137.59      125.99      6.31 o 
   3   7   8      684.02      665.67     13.81 o 
   4   7   8       31.07       16.29      4.52 o 
   5   7   8       13.74       20.60      7.23 o 
   6   7   8      176.37      211.94     18.15 o 
   7   7   8        6.73        3.06     14.81 o 
   8   7   8        5.15       22.73     11.07 o 
 -13   8   8       58.51       58.77      9.38 o 
 -12   8   8      180.86      210.77     13.19 o 
 -11   8   8       54.06       42.01      7.63 o 
 -10   8   8      131.18      122.75     14.23 o 
  -9   8   8        0.37       14.41      5.09 o 
  -8   8   8        1.03        5.48      3.42 o 
  -7   8   8        2.12       -0.61      2.47 o 
  -6   8   8      938.63      852.17     12.45 o 
  -5   8   8      819.72      742.79     10.64 o 
  -4   8   8        9.77       18.91      3.16 o 
  -3   8   8      264.89      244.29      7.05 o 
  -2   8   8       65.48       73.96      3.80 o 
  -1   8   8     1563.92     1385.95     19.09 o 
   0   8   8      922.34      759.61     12.78 o 
   1   8   8     1749.55     1514.12     22.25 o 
   2   8   8      418.19      327.13      9.20 o 
   3   8   8      467.77      448.35     11.24 o 
   4   8   8      123.64      104.47      6.57 o 
   5   8   8        2.93       16.40      6.79 o 
   6   8   8       44.24       55.37     11.83 o 
   7   8   8       51.72       64.79     13.06 o 
   8   8   8      118.98      128.68     16.95 o 
 -13   9   8      175.57      196.17     13.76 o 
 -12   9   8      224.85      241.16     13.82 o 
 -11   9   8       28.48       31.06      6.97 o 
 -10   9   8       55.50       73.56      8.11 o 
  -9   9   8     1030.37     1012.77     24.10 o 
  -8   9   8      705.06      696.24     14.34 o 
  -7   9   8       80.51       91.77      4.68 o 
  -6   9   8      500.19      435.52      8.42 o 
  -5   9   8      712.51      596.51      9.40 o 
  -4   9   8      542.59      505.44      9.67 o 
  -3   9   8      636.17      580.13     11.78 o 
  -2   9   8       28.73       33.92      3.18 o 
  -1   9   8      734.85      675.64     11.69 o 
   0   9   8        0.37        1.94      2.55 o 
   1   9   8        5.22        4.67      3.34 o 
   2   9   8      180.93      166.08      7.12 o 
   3   9   8     1413.04     1289.69     20.91 o 
   4   9   8       41.18       29.77      4.75 o 
   5   9   8       23.06       28.93      6.53 o 
   6   9   8       15.93       38.52     11.83 o 
   7   9   8       42.70       76.01     13.62 o 
   8   9   8       40.47       83.29     15.20 o 
 -13  10   8       55.55       50.67      9.21 o 
 -12  10   8      213.79      241.05     18.17 o 
 -11  10   8       26.21       27.83      6.86 o 
 -10  10   8      759.98      787.09     21.91 o 
  -9  10   8       49.69       62.21      6.55 o 
  -8  10   8      496.35      486.74     11.88 o 
  -7  10   8      378.10      359.67      9.66 o 
  -6  10   8       33.50       29.80      3.25 o 
  -5  10   8      178.23      166.51      5.34 o 
  -4  10   8     2069.10     1967.49     27.34 o 
  -3  10   8      157.90      161.50      6.47 o 
  -2  10   8      448.52      399.60      8.33 o 
  -1  10   8       73.10       78.08      5.34 o 
   0  10   8       12.64       17.49      3.08 o 
   1  10   8      132.73      108.84      5.23 o 
   2  10   8      387.49      338.20      9.38 o 
   3  10   8       80.66       81.05      5.97 o 
   4  10   8       23.17       13.85      4.03 o 
   5  10   8       15.77       26.50      6.25 o 
   6  10   8       10.99        2.78      9.11 o 
   7  10   8       48.15       42.08     12.07 o 
   8  10   8       27.12       41.62     18.35 o 
 -13  11   8       36.42       34.53      8.59 o 
 -12  11   8      310.99      302.20     14.99 o 
 -11  11   8       38.36       35.62      7.15 o 
 -10  11   8      116.97      144.90     10.34 o 
  -9  11   8      606.65      533.65     17.37 o 
  -8  11   8        4.38        4.19      3.36 o 
  -7  11   8       41.19       44.37      4.54 o 
  -6  11   8       71.21       70.60      4.60 o 
  -5  11   8      263.23      239.88      6.69 o 
  -4  11   8       33.77       41.34      4.12 o 
  -3  11   8     3265.98     2955.72     34.17 o 
  -2  11   8      456.62      393.33      8.38 o 
  -1  11   8      502.85      466.82      9.56 o 
   0  11   8      376.48      351.73      8.40 o 
   1  11   8       35.35       28.62      3.61 o 
   2  11   8       23.91       18.71      3.94 o 
   3  11   8        1.75        2.12      3.68 o 
   4  11   8       20.05       31.13      5.55 o 
   5  11   8       52.56       96.40     10.56 o 
   6  11   8        2.62       -6.75      7.87 o 
   7  11   8        5.69       26.82     14.46 o 
   8  11   8        8.89       20.54     10.88 o 
 -13  12   8        7.65       10.27      9.46 o 
 -12  12   8       62.55       76.56      9.65 o 
 -11  12   8       37.87       36.30      9.50 o 
 -10  12   8      424.43      445.95     16.35 o 
  -9  12   8       30.35       47.87      6.27 o 
  -8  12   8        0.18       -3.43      3.43 o 
  -7  12   8      404.99      404.34     10.53 o 
  -6  12   8       90.29       95.71      5.14 o 
  -5  12   8        3.12        3.88      3.58 o 
  -4  12   8      665.28      627.81     12.71 o 
  -3  12   8      219.09      212.20      6.00 o 
  -2  12   8        3.28        7.69      2.61 o 
  -1  12   8      117.28      110.19      5.06 o 
   0  12   8      169.91      159.52      6.03 o 
   1  12   8      134.56      138.90      5.95 o 
   2  12   8      290.95      241.46      8.69 o 
   3  12   8       11.31       11.24      3.98 o 
   4  12   8       71.53       81.23     13.69 o 
   5  12   8      345.74      355.91     17.33 o 
   6  12   8      229.52      230.61     19.10 o 
   7  12   8        3.51       16.56     10.00 o 
   8  12   8        2.48       -6.64      8.92 o 
 -12  13   8      339.84      342.54     16.10 o 
 -11  13   8        0.03       -4.72      5.11 o 
 -10  13   8      134.04      158.12     10.54 o 
  -9  13   8       30.47       35.35      5.88 o 
  -8  13   8      173.41      183.65      9.19 o 
  -7  13   8       40.97       40.48      4.64 o 
  -6  13   8        0.68        0.74      2.81 o 
  -5  13   8       13.31       19.84      4.62 o 
  -4  13   8      444.41      407.46     11.31 o 
  -3  13   8     1035.16      952.29     14.55 o 
  -2  13   8      811.33      735.95     12.49 o 
  -1  13   8       41.90       37.54      4.24 o 
   0  13   8      144.53      137.72      5.77 o 
   1  13   8       31.17       47.34      4.19 o 
   2  13   8      215.53      203.56      7.19 o 
   3  13   8      410.34      391.57     10.67 o 
   4  13   8      207.11      231.32     14.02 o 
   5  13   8       85.07       92.78     13.24 o 
   6  13   8      312.15      398.21     48.60 o 
   7  13   8      146.10      186.18     18.66 o 
   8  13   8        7.00        8.61      9.69 o 
 -12  14   8      152.21      162.89     12.31 o 
 -11  14   8       35.26       28.53      7.51 o 
 -10  14   8      143.87      133.75      9.99 o 
  -9  14   8       44.42       35.03      5.87 o 
  -8  14   8      258.25      263.41     10.62 o 
  -7  14   8      142.67      145.08      7.07 o 
  -6  14   8       84.79      101.53      5.51 o 
  -5  14   8      599.44      534.18     14.69 o 
  -4  14   8      334.21      336.85     10.47 o 
  -3  14   8      729.53      652.30     12.49 o 
  -2  14   8      102.64      107.75      5.52 o 
  -1  14   8      292.71      256.30      7.23 o 
   0  14   8       46.54       46.37      4.58 o 
   1  14   8      790.49      686.44     12.98 o 
   2  14   8        2.67        3.33      3.16 o 
   3  14   8       29.45       37.03      4.90 o 
   4  14   8       71.62       80.60     24.82 o 
   5  14   8        7.99        9.65      8.76 o 
   6  14   8       13.18       26.79     10.56 o 
   7  14   8        0.43        8.95      9.52 o 
   8  14   8       11.26       35.38     11.45 o 
 -12  15   8      182.21      209.31     16.19 o 
 -11  15   8        1.59       10.38      6.24 o 
 -10  15   8       80.23       86.28      9.39 o 
  -9  15   8        2.44       -3.13      3.99 o 
  -8  15   8      139.31      175.56      9.17 o 
  -7  15   8       97.16       97.39     10.71 o 
  -6  15   8      707.93      644.64     12.78 o 
  -5  15   8       27.49       36.56      5.26 o 
  -4  15   8     1014.71      893.21     15.30 o 
  -3  15   8      551.45      531.06     11.25 o 
  -2  15   8      236.83      221.76      7.37 o 
  -1  15   8        5.64        6.94      2.91 o 
   0  15   8      484.23      423.88      9.73 o 
   1  15   8      440.34      403.19     10.54 o 
   2  15   8        0.76        0.63      3.04 o 
   3  15   8        1.54        6.39      4.66 o 
   4  15   8       27.74       63.29     20.80 o 
   5  15   8       11.47       25.50      9.45 o 
   6  15   8      161.34      165.93     17.06 o 
   7  15   8        7.17        3.59      9.45 o 
   8  15   8       14.08       22.43     11.62 o 
 -12  16   8       22.63       17.35      7.24 o 
 -11  16   8      248.59      233.72     13.34 o 
 -10  16   8      111.04      105.29      9.45 o 
  -9  16   8        1.36        7.02      4.62 o 
  -8  16   8      378.23      435.80     18.39 o 
  -7  16   8       59.49       57.84      5.98 o 
  -6  16   8      512.26      497.22     12.62 o 
  -5  16   8     1182.04     1089.80     23.22 o 
  -4  16   8       22.51       36.60      3.75 o 
  -3  16   8      420.56      390.16      9.69 o 
  -2  16   8      201.46      175.85      6.85 o 
  -1  16   8      287.41      277.77      8.48 o 
   0  16   8        0.01        7.39      3.06 o 
   1  16   8      359.75      314.05      8.78 o 
   2  16   8       85.51       60.49      4.93 o 
   3  16   8       82.89       80.75      8.89 o 
   4  16   8       29.53       64.70     19.99 o 
   5  16   8       12.25       14.37      8.79 o 
   6  16   8        6.38       29.21     10.64 o 
   7  16   8       50.71       30.59     11.35 o 
   8  16   8        6.52       11.17     10.82 o 
 -12  17   8       50.04       54.62      9.29 o 
 -11  17   8      189.78      148.81     11.39 o 
 -10  17   8        3.59        6.59      5.48 o 
  -9  17   8      566.80      568.42     16.50 o 
  -8  17   8      211.12      219.36     10.18 o 
  -7  17   8      334.88      371.19     14.77 o 
  -6  17   8       11.51       16.82      5.94 o 
  -5  17   8      189.98      209.40      9.86 o 
  -4  17   8       27.20       21.37      3.40 o 
  -3  17   8      810.64      763.81     14.57 o 
  -2  17   8        4.85        5.38      3.27 o 
  -1  17   8       71.34       75.59      5.26 o 
   0  17   8       60.88       44.49      4.64 o 
   1  17   8       20.02       21.71      3.79 o 
   2  17   8        2.21        7.45      3.93 o 
   3  17   8      320.85      289.58     12.92 o 
   4  17   8       17.84       48.63     10.85 o 
   5  17   8        0.76        5.39      8.71 o 
   6  17   8      443.57      415.47     23.77 o 
   7  17   8       50.62       28.53     11.56 o 
 -12  18   8       27.82       21.70      9.44 o 
 -11  18   8        1.36       -1.65      7.32 o 
 -10  18   8        8.48        8.71      7.93 o 
  -9  18   8        1.35        0.21      5.72 o 
  -8  18   8       22.80       24.16      6.80 o 
  -7  18   8        2.20        1.42      4.97 o 
  -6  18   8        1.74        3.28      5.95 o 
  -5  18   8       65.71       61.33      6.41 o 
  -4  18   8       70.17       61.07      4.70 o 
  -3  18   8       40.13       35.82      4.23 o 
  -2  18   8      474.24      400.48     10.39 o 
  -1  18   8        5.93       10.09      3.56 o 
   0  18   8       76.52       71.06      7.32 o 
   1  18   8        2.68        5.61      3.65 o 
   2  18   8      366.88      316.02     10.24 o 
   3  18   8       59.19       63.53      7.88 o 
   4  18   8      213.56      259.48     23.17 o 
   5  18   8       23.26       16.85      9.24 o 
   6  18   8       48.01       90.16     33.94 o 
   7  18   8       24.64        5.02     10.02 o 
 -11  19   8       89.55       71.12     11.73 o 
 -10  19   8       97.58       89.25     11.60 o 
  -9  19   8       13.62       12.85      6.21 o 
  -8  19   8        0.04        7.27      5.99 o 
  -7  19   8       94.97       88.77      8.58 o 
  -6  19   8       78.61       56.49      9.41 o 
  -5  19   8       38.40       35.64      5.78 o 
  -4  19   8       75.71       62.84      6.17 o 
  -3  19   8     1201.80     1033.66     18.24 o 
  -2  19   8      347.69      321.81      9.50 o 
  -1  19   8      170.30      148.09      7.16 o 
   0  19   8        2.68        7.23      3.49 o 
   1  19   8      357.71      341.90     12.97 o 
   2  19   8       38.17       55.60      8.81 o 
   3  19   8       38.30       59.87      8.88 o 
   4  19   8        0.03        8.50     15.92 o 
   5  19   8        0.11       20.88      9.75 o 
   6  19   8      640.25      682.21     30.41 o 
   7  19   8       36.21       60.13     13.43 o 
 -11  20   8        0.34       -2.10      7.59 o 
 -10  20   8      318.04      287.32     27.47 o 
  -9  20   8       35.11       48.56      9.60 o 
  -8  20   8       79.58       73.63     15.13 o 
  -7  20   8      234.18      213.65     11.82 o 
  -6  20   8       36.00       26.23      8.18 o 
  -5  20   8       90.76      107.01     10.85 o 
  -4  20   8      126.21      106.20      8.28 o 
  -3  20   8       24.38       22.77      4.01 o 
  -2  20   8        4.47        6.58      3.35 o 
  -1  20   8      441.28      416.19     12.69 o 
   0  20   8        0.49       11.17      4.53 o 
   1  20   8       23.90       36.51      5.33 o 
   2  20   8       12.67       15.99      7.59 o 
   3  20   8       16.72       14.00      7.99 o 
   4  20   8       61.72       51.44      8.03 o 
   5  20   8        0.54        7.19      9.38 o 
   6  20   8      125.45      160.74     17.43 o 
   7  20   8      106.52       85.46     22.18 o 
 -11  21   8       13.32       21.18      9.39 o 
 -10  21   8       14.42       16.57     10.76 o 
  -9  21   8       17.76        3.65      9.60 o 
  -8  21   8        0.21        0.81      6.53 o 
  -7  21   8        5.53        9.09      9.23 o 
  -6  21   8       45.49       44.45      9.27 o 
  -5  21   8      119.65      120.57     16.06 o 
  -4  21   8      182.82      196.68     15.41 o 
  -3  21   8       60.04       66.44      8.78 o 
  -2  21   8        9.97       10.03      4.95 o 
  -1  21   8       67.50       76.88      6.64 o 
   0  21   8      180.86      176.04      9.05 o 
   1  21   8       23.23       25.79      6.09 o 
   2  21   8      110.53      110.08      8.64 o 
   3  21   8       26.87       29.81      8.16 o 
   4  21   8      124.16      129.57     12.90 o 
   5  21   8       41.01       34.43     14.13 o 
   6  21   8      239.36      250.60     20.12 o 
   7  21   8       65.98      125.46     24.76 o 
 -11  22   8      204.77      225.62     17.53 o 
 -10  22   8       87.15       77.64     11.64 o 
  -9  22   8        0.56        0.87      6.27 o 
  -8  22   8       44.62       49.81      9.34 o 
  -7  22   8      646.90      605.27     25.64 o 
  -6  22   8       27.95       41.57      9.06 o 
  -5  22   8      697.95      614.07     18.43 o 
  -4  22   8      130.17      169.00     10.24 o 
  -3  22   8      699.64      611.41     18.13 o 
  -2  22   8       20.13       19.44      5.44 o 
  -1  22   8      160.72      177.40      9.07 o 
   0  22   8      667.10      544.32     15.17 o 
   1  22   8       13.21       20.84      4.89 o 
   2  22   8      368.91      323.16     18.08 o 
   3  22   8       14.47       18.55      9.83 o 
   4  22   8        0.79        7.42      6.51 o 
   5  22   8        0.61       16.89     11.58 o 
 -11  23   8        7.67       -3.06      7.69 o 
 -10  23   8       11.64       13.18      8.43 o 
  -9  23   8       67.53       57.26     10.13 o 
  -8  23   8       53.24       83.29     10.79 o 
  -7  23   8      131.17      162.51     18.36 o 
  -6  23   8       72.58       68.50     10.77 o 
  -5  23   8       12.34       23.58     10.73 o 
  -4  23   8      230.42      218.69     11.06 o 
  -3  23   8       74.56       90.29     11.66 o 
  -2  23   8       66.73       70.99     12.12 o 
  -1  23   8        2.27        4.43      6.95 o 
   0  23   8      254.54      243.13     11.02 o 
   1  23   8      162.42      171.28     15.25 o 
   2  23   8      228.20      253.16     17.38 o 
   3  23   8        4.22       18.43      7.82 o 
   4  23   8       31.64       32.97      8.83 o 
 -10  24   8        2.35        0.37      7.38 o 
  -9  24   8        1.98       -0.89     13.56 o 
  -8  24   8        8.24       10.08      9.80 o 
  -7  24   8        2.21       10.45      9.11 o 
  -6  24   8        2.56        1.92      8.32 o 
  -5  24   8       54.95       49.92      8.02 o 
  -4  24   8       76.40      103.16     14.48 o 
  -3  24   8        6.98       13.97      7.34 o 
  -2  24   8        3.24        5.30      5.44 o 
  -1  24   8        8.58       18.65     10.78 o 
   0  24   8       11.52       27.48      8.99 o 
   1  24   8       56.90       72.40     14.34 o 
   2  24   8       22.59       27.05     11.77 o 
   3  24   8        3.54        6.36      6.36 o 
   4  24   8       46.69       27.12     11.44 o 
 -10  25   8        0.27        5.02      8.06 o 
  -9  25   8      139.12      130.96     13.84 o 
  -8  25   8      208.18      213.60     22.36 o 
  -7  25   8       77.14       62.21     13.70 o 
  -6  25   8       14.71       11.41     10.02 o 
  -5  25   8        0.65        1.05      6.10 o 
  -4  25   8       21.74       36.72      8.02 o 
  -3  25   8      260.69      247.52     12.24 o 
  -2  25   8       25.63       30.25      9.26 o 
  -1  25   8        0.28       10.56      4.79 o 
   0  25   8       64.27       73.49     12.98 o 
   1  25   8      917.25      878.48     26.15 o 
   2  25   8      229.10      202.66     15.46 o 
   3  25   8      593.43      609.06     33.60 o 
   4  25   8       10.23       32.80     12.38 o 
   5  25   8       86.37       84.99     15.42 o 
 -10  26   8      138.65      215.74     17.10 o 
  -9  26   8       40.64       41.81     13.02 o 
  -8  26   8       99.41       85.45     16.30 o 
  -7  26   8       11.91        7.09      9.38 o 
  -6  26   8        2.25        8.28      8.48 o 
  -5  26   8        1.37       -5.62      5.62 o 
  -4  26   8      163.70      190.65     20.98 o 
  -3  26   8       80.00       84.81     11.74 o 
  -2  26   8      269.80      253.88     12.66 o 
  -1  26   8        0.87       15.61      7.11 o 
   0  26   8       28.27       32.09      7.79 o 
   1  26   8       15.47       21.79      7.45 o 
   2  26   8      144.64      102.68     15.97 o 
   3  26   8        2.80       17.54     10.75 o 
   4  26   8        8.85        8.32     10.52 o 
   5  26   8        7.69       20.60     10.54 o 
  -9  27   8       18.75       21.67     11.66 o 
  -8  27   8       50.83       65.13     14.55 o 
  -7  27   8       17.01       21.11     11.22 o 
  -6  27   8       31.70       43.41     13.35 o 
  -5  27   8      169.49      163.91     14.78 o 
  -4  27   8      149.61      164.45     23.91 o 
  -3  27   8       32.08       53.73     12.61 o 
  -2  27   8        0.03        1.62      6.06 o 
  -1  27   8       43.18       45.80      8.36 o 
   0  27   8       52.15       51.24      8.94 o 
   1  27   8      127.58      113.16     19.34 o 
   2  27   8        3.13       16.98     10.11 o 
   3  27   8       53.88       39.25     13.03 o 
   4  27   8       67.92       90.58     16.47 o 
   5  27   8        0.02        1.14      8.85 o 
  -9  28   8       23.47       36.78     14.55 o 
  -8  28   8        1.67       -0.14      9.90 o 
  -7  28   8        0.02       -8.26      8.26 o 
  -6  28   8       32.53       26.30     11.87 o 
  -5  28   8      449.24      417.66     21.48 o 
  -4  28   8      123.64      168.48     12.69 o 
  -3  28   8       18.11       33.26     13.00 o 
  -2  28   8      184.93      173.85     17.11 o 
  -1  28   8       28.71       43.48     11.81 o 
   0  28   8      122.01      117.90     17.32 o 
   1  28   8       20.41       10.32      9.95 o 
   2  28   8       91.17       54.83     14.08 o 
   3  28   8       39.13       43.02     13.25 o 
   4  28   8       32.01       27.63     12.44 o 
  -8  29   8      239.93      226.93     24.26 o 
  -7  29   8        0.51        0.49      8.67 o 
  -6  29   8       51.19       57.35     11.21 o 
  -5  29   8        1.95        9.78      7.42 o 
  -4  29   8      114.81      119.55     11.40 o 
  -3  29   8       16.01       24.75      8.52 o 
  -2  29   8       93.57      120.88     12.99 o 
  -1  29   8       71.91       67.01     14.17 o 
   0  29   8       20.18       29.78     11.94 o 
   1  29   8       21.07       19.01     11.10 o 
   2  29   8       19.76       19.53     11.80 o 
   3  29   8       19.45       33.32     12.93 o 
   4  29   8       20.85       27.78     12.39 o 
  -8  30   8       96.57      112.35     19.23 o 
  -7  30   8      136.95      196.90     22.60 o 
  -6  30   8        3.55       20.42     10.03 o 
  -5  30   8       89.38       88.74     12.53 o 
  -4  30   8       29.91       14.31     11.94 o 
  -3  30   8       39.17       38.44      9.69 o 
  -2  30   8      322.74      350.80     26.75 o 
  -1  30   8       80.73      117.81     17.90 o 
   0  30   8        5.76        1.37      8.59 o 
   1  30   8        8.88        1.94      9.70 o 
   2  30   8       20.56       23.20     12.08 o 
   3  30   8       11.20       17.52     11.28 o 
   4  30   8        3.74        2.63      9.46 o 
  -7  31   8        0.28       10.35     10.47 o 
  -6  31   8       60.21       51.37     18.68 o 
  -5  31   8       75.58       80.26     12.62 o 
  -4  31   8        8.29       25.29      8.86 o 
  -3  31   8       19.46       21.96     11.92 o 
  -2  31   8      187.80      173.86     21.04 o 
  -1  31   8        0.21        7.85      9.56 o 
   0  31   8       33.85       26.72     11.64 o 
   1  31   8      132.52      134.17     19.85 o 
   2  31   8       14.42       18.14     11.92 o 
   3  31   8      110.55      118.54     18.91 o 
  -7  32   8      216.93      247.81     25.75 o 
  -6  32   8       76.55       87.80     13.05 o 
  -5  32   8       15.30       21.71      8.97 o 
  -4  32   8      184.26      202.62     22.23 o 
  -3  32   8        9.20       15.83     11.00 o 
  -2  32   8       80.88       69.79     15.63 o 
  -1  32   8       43.92       37.39     13.98 o 
   0  32   8       89.92       99.02     17.47 o 
   1  32   8       10.00       10.85     11.13 o 
   2  32   8       36.35       34.46     13.98 o 
  -6  33   8        0.22       11.23      7.67 o 
  -5  33   8        7.01       -1.31      9.99 o 
  -4  33   8       31.32       42.66     13.77 o 
  -3  33   8       71.45       85.54     17.11 o 
  -2  33   8       97.23       72.96     16.65 o 
  -1  33   8      203.58      201.15     22.96 o 
   0  33   8      234.39      212.32     24.00 o 
   1  33   8        0.74        2.30     11.17 o 
   2  33   8        5.06        9.19     11.09 o 
  -5  34   8       68.19       70.85     17.20 o 
  -4  34   8        1.99        3.89     10.42 o 
  -3  34   8      154.60      156.71     21.40 o 
  -2  34   8       54.89       54.08     15.48 o 
  -1  34   8       16.86       18.85     11.46 o 
   0  34   8       27.45       20.43     13.12 o 
   1  34   8      101.27      109.77     19.18 o 
  -4  35   8        0.87       -6.03      8.35 o 
  -3  35   8        0.99       -7.24      9.93 o 
  -2  35   8       26.54       26.98     13.84 o 
  -1  35   8       27.89       19.93     12.73 o 
   0  35   8        1.62       12.41     11.85 o 
 -13   1   9       18.56       23.43      6.83 o 
 -12   1   9        4.97       -0.99      5.93 o 
 -11   1   9       16.35       12.12      7.15 o 
 -10   1   9       29.96       53.33      8.73 o 
  -9   1   9       34.46       33.61     10.55 o 
  -8   1   9      123.00      125.25      7.32 o 
  -7   1   9       57.87       41.85      4.51 o 
  -6   1   9        5.28        3.49      2.58 o 
  -5   1   9       47.45       43.24      3.75 o 
  -4   1   9        2.57       18.59      3.27 o 
  -3   1   9        2.66        2.44      2.03 o 
  -2   1   9        0.47        1.19      2.42 o 
  -1   1   9      310.69      249.09      6.97 o 
   0   1   9      117.49      113.26      5.90 o 
   1   1   9       65.85       72.96      4.95 o 
   2   1   9       40.39       37.67      4.43 o 
   3   1   9       33.72       44.96      5.35 o 
   4   1   9       11.54       26.92      5.75 o 
   5   1   9      327.34      316.64     20.64 o 
   6   1   9       15.94       19.47     10.51 o 
   7   1   9        1.47       24.95     10.71 o 
   8   1   9        0.01       14.48      8.91 o 
 -13   2   9        5.89        9.86      5.78 o 
 -12   2   9      102.65      110.61     17.02 o 
 -11   2   9       60.66       80.00      8.60 o 
 -10   2   9       62.29       78.54     10.00 o 
  -9   2   9        1.72        6.87      5.29 o 
  -8   2   9       65.53       77.50      6.77 o 
  -7   2   9      288.21      239.76      8.36 o 
  -6   2   9        5.16       -0.64      2.46 o 
  -5   2   9      313.39      300.30      7.71 o 
  -4   2   9        5.29       34.97      4.55 o 
  -3   2   9        2.80       38.71      3.72 o 
  -2   2   9      575.34      518.81      9.79 o 
  -1   2   9      358.13      342.24      8.18 o 
   0   2   9       13.39       42.79      4.72 o 
   1   2   9       10.14       11.20      3.32 o 
   2   2   9        2.14       25.69      4.00 o 
   3   2   9       27.91       34.87      4.95 o 
   4   2   9      116.22      127.90      9.53 o 
   5   2   9        7.97       31.29      9.22 o 
   6   2   9        0.06        1.69      8.55 o 
   7   2   9      167.59      155.17     17.59 o 
   8   2   9      243.99      259.91     22.24 o 
 -13   3   9        0.58        4.55      6.67 o 
 -12   3   9      459.66      445.54     20.38 o 
 -11   3   9        5.11        5.98      5.71 o 
 -10   3   9       66.72       75.13      9.91 o 
  -9   3   9       17.17       17.75      6.05 o 
  -8   3   9        0.84        2.24      4.16 o 
  -7   3   9      216.96      209.83      8.45 o 
  -6   3   9      140.42      123.88      5.84 o 
  -5   3   9       97.16      108.08      7.34 o 
  -4   3   9       60.91       66.62      4.17 o 
  -3   3   9       69.86       64.46      3.92 o 
  -2   3   9      172.19      165.14      5.62 o 
  -1   3   9      126.45      122.26      5.42 o 
   0   3   9      322.01      276.17      7.66 o 
   1   3   9      172.02      168.98      6.63 o 
   2   3   9       16.04       46.11      4.82 o 
   3   3   9       30.48       34.90      4.98 o 
   4   3   9        9.65       14.29      5.16 o 
   5   3   9      120.43      124.86     12.25 o 
   6   3   9        0.54       -0.73      8.66 o 
   7   3   9       10.16       62.24     44.79 o 
   8   3   9       61.95       51.18     13.00 o 
 -13   4   9       40.60       38.57      8.41 o 
 -12   4   9       23.87       30.59      7.58 o 
 -11   4   9       75.84      102.85     13.76 o 
 -10   4   9      200.09      210.40     11.46 o 
  -9   4   9       65.55       81.34      9.42 o 
  -8   4   9       97.26       98.66      8.07 o 
  -7   4   9        0.88        3.21      3.14 o 
  -6   4   9      177.71      154.70      6.36 o 
  -5   4   9       18.56       15.47      3.16 o 
  -4   4   9        0.24       20.43      2.95 o 
  -3   4   9      732.83      708.68     12.49 o 
  -2   4   9      329.19      371.02      8.13 o 
  -1   4   9      303.11      271.29      7.32 o 
   0   4   9       66.22       62.73      4.50 o 
   1   4   9      100.66       96.33      5.50 o 
   2   4   9       22.61       24.46      4.27 o 
   3   4   9       23.37       22.92      4.46 o 
   4   4   9      307.21      260.60     11.29 o 
   5   4   9       15.13       49.06     17.26 o 
   6   4   9        1.54       18.09     10.03 o 
   7   4   9        1.68       13.76     10.33 o 
   8   4   9        1.88        8.35      9.44 o 
 -13   5   9       16.30       12.97      6.96 o 
 -12   5   9        3.33        7.01      6.03 o 
 -11   5   9      246.19      271.82     13.78 o 
 -10   5   9        0.86       12.65      5.75 o 
  -9   5   9       89.71       92.91      6.29 o 
  -8   5   9       14.34       15.69      8.95 o 
  -7   5   9      217.83      191.29      7.56 o 
  -6   5   9      499.63      409.37     10.42 o 
  -5   5   9       99.04      102.60      4.62 o 
  -4   5   9       32.59       37.29      3.72 o 
  -3   5   9       17.28       22.92      3.29 o 
  -2   5   9       47.40       55.81      3.86 o 
  -1   5   9       18.56       30.28      3.61 o 
   0   5   9      166.42      150.62      6.13 o 
   1   5   9       28.81       69.03      5.44 o 
   2   5   9       36.43       57.23      5.27 o 
   3   5   9       21.85       28.60      4.57 o 
   4   5   9       21.46       30.86      5.62 o 
   5   5   9      108.08      103.12     11.48 o 
   6   5   9       63.19       82.58     29.15 o 
   7   5   9        0.42       -8.42      8.42 o 
   8   5   9        1.33        7.02     21.30 o 
 -13   6   9        2.93        3.73      6.57 o 
 -12   6   9      192.52      203.81     13.22 o 
 -11   6   9      353.73      384.64     16.06 o 
 -10   6   9       69.62       72.40      8.23 o 
  -9   6   9       96.58      130.03     11.77 o 
  -8   6   9      154.35      143.05      9.97 o 
  -7   6   9      114.35      102.58      4.49 o 
  -6   6   9        6.43       18.24      2.81 o 
  -5   6   9      661.14      633.16     11.68 o 
  -4   6   9       98.06      103.32      5.14 o 
  -3   6   9      491.97      445.94      9.73 o 
  -2   6   9      214.06      213.53      6.61 o 
  -1   6   9      168.68      136.81      5.73 o 
   0   6   9       59.54      104.64      5.92 o 
   1   6   9       77.04       65.78      5.11 o 
   2   6   9       42.93       54.47      5.20 o 
   3   6   9      187.97      169.98      8.72 o 
   4   6   9      277.27      263.77     10.39 o 
   5   6   9       77.51       95.37     22.45 o 
   6   6   9       80.71      126.35     15.73 o 
   7   6   9       47.10       52.36     12.86 o 
   8   6   9        1.09       21.73     11.14 o 
 -13   7   9       12.59       20.43      7.43 o 
 -12   7   9        2.12       14.54      6.46 o 
 -11   7   9      365.63      377.10     15.90 o 
 -10   7   9       21.66       31.71      6.26 o 
  -9   7   9        0.17        7.38      4.83 o 
  -8   7   9       85.93       79.48      5.37 o 
  -7   7   9       28.52       32.86      3.22 o 
  -6   7   9      268.45      250.69      6.40 o 
  -5   7   9       88.93      124.57      5.63 o 
  -4   7   9      562.11      553.82     11.02 o 
  -3   7   9      730.51      619.40     11.87 o 
  -2   7   9        0.24       54.26      5.18 o 
  -1   7   9      106.59      171.25      6.45 o 
   0   7   9      223.30      208.77      7.26 o 
   1   7   9        0.02       23.64      3.91 o 
   2   7   9       58.83       75.69      5.68 o 
   3   7   9       20.11       24.83      5.24 o 
   4   7   9        0.96        6.35      4.69 o 
   5   7   9       45.17       79.03     16.02 o 
   6   7   9       17.77       50.75     13.16 o 
   7   7   9        2.90        3.67     17.68 o 
   8   7   9       62.88       58.40     14.64 o 
 -13   8   9        0.41        5.71      6.53 o 
 -12   8   9      247.29      251.40     14.37 o 
 -11   8   9       32.52       50.47      8.15 o 
 -10   8   9       14.95       16.55      5.88 o 
  -9   8   9      163.72      162.01     10.07 o 
  -8   8   9       14.22        8.69      3.45 o 
  -7   8   9       70.16       58.55      4.13 o 
  -6   8   9        2.99        8.16      2.64 o 
  -5   8   9     1250.90     1175.54     18.03 o 
  -4   8   9      337.61      336.38      8.60 o 
  -3   8   9      159.70      161.17      5.91 o 
  -2   8   9      176.28      175.51      5.86 o 
  -1   8   9        2.38       30.20      4.86 o 
   0   8   9       88.25      189.46      7.07 o 
   1   8   9        8.96       15.84      3.63 o 
   2   8   9        1.23        9.89      3.84 o 
   3   8   9       29.44       32.79      5.25 o 
   4   8   9       96.97      113.87     14.81 o 
   5   8   9       80.09      129.41     14.73 o 
   6   8   9      202.09      208.24     18.98 o 
   7   8   9       23.27       17.08     10.91 o 
 -12   9   9       92.16      118.22     10.90 o 
 -11   9   9       58.61       52.53      8.17 o 
 -10   9   9      118.99      146.03     10.43 o 
  -9   9   9      328.89      333.28     13.51 o 
  -8   9   9       26.62       27.11      4.68 o 
  -7   9   9       93.58       91.79      5.21 o 
  -6   9   9       37.67       42.65      5.73 o 
  -5   9   9     1571.58     1367.57     20.13 o 
  -4   9   9      253.20      240.56      7.41 o 
  -3   9   9      261.19      291.44      7.18 o 
  -2   9   9      843.29      770.21     12.97 o 
  -1   9   9        5.52       31.13      4.07 o 
   0   9   9        1.56      125.61     10.39 o 
   1   9   9       97.17      110.24      6.20 o 
   2   9   9       12.97       24.55      4.39 o 
   3   9   9       18.31       27.10      5.04 o 
   4   9   9       25.24       59.00      9.41 o 
   5   9   9      102.84       79.86     13.40 o 
   6   9   9        7.08       31.63     10.48 o 
   7   9   9        1.80        9.63      9.77 o 
 -12  10   9       12.83        7.65      6.39 o 
 -11  10   9       89.56       87.64      9.56 o 
 -10  10   9        2.51        4.13      5.07 o 
  -9  10   9       94.36       99.57      7.78 o 
  -8  10   9       39.90       41.05      5.72 o 
  -7  10   9        8.89       31.05      3.94 o 
  -6  10   9      241.56      264.68      9.96 o 
  -5  10   9       43.64       45.78      4.59 o 
  -4  10   9      256.70      256.73      8.17 o 
  -3  10   9     1486.04     1405.23     19.37 o 
  -2  10   9      534.82      588.89     12.38 o 
  -1  10   9      244.67      218.13      6.77 o 
   0  10   9       47.20       71.99      7.43 o 
   1  10   9      262.31      269.90      8.71 o 
   2  10   9      317.19      282.22     10.24 o 
   3  10   9      123.96      110.07      7.70 o 
   4  10   9        0.09        4.41      7.95 o 
   5  10   9       34.59       53.92     19.40 o 
   6  10   9       98.20       88.73     15.09 o 
   7  10   9        1.44       13.55      9.37 o 
 -12  11   9      120.53      108.84     10.86 o 
 -11  11   9       12.62       18.51      6.76 o 
 -10  11   9       28.71       25.13      6.44 o 
  -9  11   9        9.94       11.34      4.88 o 
  -8  11   9       39.27       34.70      7.29 o 
  -7  11   9       17.91       31.82      6.05 o 
  -6  11   9       46.79       68.26      6.12 o 
  -5  11   9       28.88       36.84      4.84 o 
  -4  11   9      741.16      700.30     14.05 o 
  -3  11   9      337.61      317.26      7.70 o 
  -2  11   9      290.35      274.25      7.45 o 
  -1  11   9      291.82      308.72      8.11 o 
   0  11   9        3.92        5.57      3.44 o 
   1  11   9      379.89      323.06      9.54 o 
   2  11   9      273.61      240.31      9.61 o 
   3  11   9        1.61        6.51      5.26 o 
   4  11   9        4.93       19.71     11.15 o 
   5  11   9       18.57       15.60      9.61 o 
   6  11   9       32.46       34.41     11.35 o 
   7  11   9       30.87       37.89     21.53 o 
 -12  12   9        1.41        2.13      6.34 o 
 -11  12   9      155.81      143.44     11.73 o 
 -10  12   9        9.72       13.52      5.83 o 
  -9  12   9      111.27       96.76      7.81 o 
  -8  12   9        2.71        4.51      4.06 o 
  -7  12   9        8.71        6.96      4.01 o 
  -6  12   9       75.07       66.28      6.29 o 
  -5  12   9     1529.20     1393.18     24.55 o 
  -4  12   9       99.47      100.12      6.61 o 
  -3  12   9       15.38       36.53      3.50 o 
  -2  12   9      316.46      318.74      8.08 o 
  -1  12   9       21.22       31.76      3.70 o 
   0  12   9       10.11      144.49     11.31 o 
   1  12   9        0.42       14.68      4.50 o 
   2  12   9       56.93       46.49      5.69 o 
   3  12   9       82.40       68.25      6.56 o 
   4  12   9       26.43       60.32     20.68 o 
   5  12   9       74.45      103.17     14.63 o 
   6  12   9       24.74       26.07     10.55 o 
   7  12   9        0.03        5.97      9.17 o 
 -12  13   9        1.78        5.65      6.58 o 
 -11  13   9      116.55      108.55     11.60 o 
 -10  13   9        0.00        9.15      5.58 o 
  -9  13   9        6.88       18.54      5.24 o 
  -8  13   9        0.03        6.31      4.36 o 
  -7  13   9       46.72       63.58      7.20 o 
  -6  13   9       20.66       23.45      5.02 o 
  -5  13   9      424.63      418.88     12.00 o 
  -4  13   9      181.90      160.84      5.75 o 
  -3  13   9      861.61      738.55     14.04 o 
  -2  13   9        0.12       74.63      9.59 o 
  -1  13   9       79.81       90.63      5.75 o 
   0  13   9        9.56       39.86      3.97 o 
   1  13   9       25.30       26.38      5.26 o 
   2  13   9      108.90      138.80      8.11 o 
   3  13   9        0.76        6.27      6.57 o 
   4  13   9      140.49      193.78     13.77 o 
   5  13   9      103.58      106.22     14.71 o 
   6  13   9       39.94       90.07     14.51 o 
   7  13   9        1.57       -3.10     12.98 o 
 -12  14   9       75.60       80.91     10.55 o 
 -11  14   9       75.91       71.58      9.05 o 
 -10  14   9      107.98      107.43      9.66 o 
  -9  14   9      259.95      284.98     11.73 o 
  -8  14   9       73.64       90.43     11.48 o 
  -7  14   9        7.71       11.63     12.16 o 
  -6  14   9       54.21      104.53     11.86 o 
  -5  14   9        7.99       11.84      4.06 o 
  -4  14   9      158.84      159.91      6.13 o 
  -3  14   9       16.94       37.30      4.89 o 
  -2  14   9      283.88      257.24      8.12 o 
  -1  14   9        4.38       11.99      3.31 o 
   0  14   9       30.98       30.43      3.91 o 
   1  14   9      527.61      483.87     14.32 o 
   2  14   9      173.37      183.76      9.37 o 
   3  14   9        0.06       19.44      6.30 o 
   4  14   9      421.02      414.88     22.90 o 
   5  14   9       10.52       -4.19     28.36 o 
   6  14   9       70.34      102.20     15.15 o 
   7  14   9       55.81       53.51     13.35 o 
 -12  15   9       28.78       37.57      8.51 o 
 -11  15   9        8.42        4.35      5.80 o 
 -10  15   9       20.49       23.08      6.57 o 
  -9  15   9        4.00        3.24      4.46 o 
  -8  15   9        1.46        8.92      4.50 o 
  -7  15   9      174.05      197.47     15.08 o 
  -6  15   9       11.86        9.80      5.78 o 
  -5  15   9       16.92       12.53      4.90 o 
  -4  15   9       24.08       24.17      3.60 o 
  -3  15   9       68.94       75.27      5.24 o 
  -2  15   9      126.28      141.07      7.62 o 
  -1  15   9       45.85       54.17      4.84 o 
   0  15   9       35.81       24.53      4.26 o 
   1  15   9        1.46       11.04      4.59 o 
   2  15   9       23.07       50.69      9.13 o 
   3  15   9      111.08      109.22     14.75 o 
   4  15   9       16.30       18.22      9.39 o 
   5  15   9       14.59       25.52     10.36 o 
   6  15   9       16.05       17.26     12.86 o 
   7  15   9        1.08       28.04     13.47 o 
 -12  16   9      100.59      111.38     11.01 o 
 -11  16   9        3.57        5.31      5.84 o 
 -10  16   9      154.95      138.92     10.55 o 
  -9  16   9       84.71       85.06      7.65 o 
  -8  16   9      421.61      426.50     13.77 o 
  -7  16   9      447.30      446.58     21.11 o 
  -6  16   9       69.84       65.08      8.52 o 
  -5  16   9        8.19       15.73      4.92 o 
  -4  16   9      419.28      389.98     10.87 o 
  -3  16   9      186.30      188.99      7.19 o 
  -2  16   9      268.03      255.47      8.40 o 
  -1  16   9       26.69       65.47      6.05 o 
   0  16   9      140.77      124.17      7.60 o 
   1  16   9       79.91      100.26      7.10 o 
   2  16   9        1.32       53.47      6.97 o 
   3  16   9        0.00       71.96     24.56 o 
   4  16   9       53.67       53.34     11.66 o 
   5  16   9       13.39       39.50     11.56 o 
   6  16   9       29.18       18.51     10.13 o 
 -11  17   9        0.32       -5.84      5.84 o 
 -10  17   9        0.90       -3.30      4.83 o 
  -9  17   9      100.36      108.27     11.53 o 
  -8  17   9        9.61        4.40      6.73 o 
  -7  17   9      233.19      243.29     16.23 o 
  -6  17   9      141.42      183.78     17.16 o 
  -5  17   9       51.78       62.54      5.69 o 
  -4  17   9      594.57      555.48     13.55 o 
  -3  17   9       12.40       32.44      4.98 o 
  -2  17   9      303.06      269.31     13.32 o 
  -1  17   9      409.61      422.30     14.50 o 
   0  17   9      129.25      142.14      8.93 o 
   1  17   9      275.72      276.19     11.79 o 
   2  17   9      105.86      123.41     13.67 o 
   3  17   9        5.18       -0.32     18.58 o 
   4  17   9      132.80      159.81     16.39 o 
   5  17   9       20.59       41.41     11.54 o 
   6  17   9        8.62       11.38     13.30 o 
 -11  18   9       10.43        7.33      8.39 o 
 -10  18   9       68.57       60.70     10.67 o 
  -9  18   9       38.12       34.17      9.02 o 
  -8  18   9        0.05        6.79      7.17 o 
  -7  18   9       74.22       73.27     14.67 o 
  -6  18   9      147.13      131.72     12.59 o 
  -5  18   9       24.71       24.68      7.99 o 
  -4  18   9        5.14        7.79      6.22 o 
  -3  18   9       21.83       25.81      5.51 o 
  -2  18   9       65.69       55.08      6.65 o 
  -1  18   9        9.88       13.62      6.59 o 
   0  18   9       19.00       33.29      5.59 o 
   1  18   9       18.07       48.03      9.45 o 
   2  18   9       63.64       67.77     11.97 o 
   3  18   9       25.22       19.51     10.26 o 
   4  18   9        1.72       26.13     10.26 o 
   5  18   9       73.62       91.88     16.32 o 
   6  18   9        1.25       26.12     18.71 o 
 -11  19   9       67.17       55.56     11.20 o 
 -10  19   9       39.64       28.84      8.99 o 
  -9  19   9       21.76       29.88      8.32 o 
  -8  19   9       35.25       54.89     13.23 o 
  -7  19   9       38.48       48.99      9.93 o 
  -6  19   9      152.60      153.40     13.65 o 
  -5  19   9       50.87       54.59     15.00 o 
  -4  19   9       76.75       78.97      8.91 o 
  -3  19   9       74.61       98.84      8.62 o 
  -2  19   9      101.05       76.98      7.49 o 
  -1  19   9       37.40       45.74      6.53 o 
   0  19   9      100.07      121.95      8.62 o 
   1  19   9      122.22      132.44     11.28 o 
   2  19   9        2.55       12.81      8.66 o 
   3  19   9       48.48       49.69     15.79 o 
   4  19   9        0.00       17.28     13.15 o 
   5  19   9        0.01        6.60      9.61 o 
   6  19   9        6.39       30.75     12.73 o 
 -11  20   9       11.35       17.58     14.78 o 
 -10  20   9       25.83       27.86     10.19 o 
  -9  20   9      121.03      164.58     19.79 o 
  -8  20   9      454.71      422.77     28.24 o 
  -7  20   9       40.19       54.18     12.83 o 
  -6  20   9       14.30       25.13      6.70 o 
  -5  20   9      141.68      158.12     11.47 o 
  -4  20   9       84.86       90.35     12.14 o 
  -3  20   9       36.25       45.10      6.40 o 
  -2  20   9       40.46       48.72      7.69 o 
  -1  20   9       35.54       48.15      6.57 o 
   0  20   9        0.32       10.90      5.40 o 
   1  20   9       60.40       46.40     11.91 o 
   2  20   9       17.58       32.35     11.08 o 
   3  20   9       10.56       39.78     14.74 o 
   4  20   9        1.04       36.85     15.59 o 
   5  20   9        0.20       12.58     12.70 o 
   6  20   9       44.49       46.11     21.54 o 
 -10  21   9       30.65       23.44      8.83 o 
  -9  21   9        0.96        0.34      9.60 o 
  -8  21   9       43.88       60.70     14.09 o 
  -7  21   9       99.82      100.36     15.91 o 
  -6  21   9        6.06       13.89      6.90 o 
  -5  21   9      262.52      254.78     12.72 o 
  -4  21   9      113.24      136.65      9.60 o 
  -3  21   9      245.62      216.92     11.15 o 
  -2  21   9        5.03       32.28      7.62 o 
  -1  21   9        9.24       27.29     10.14 o 
   0  21   9        4.17       39.69     10.38 o 
   1  21   9       21.07       20.33      6.76 o 
   2  21   9       35.16       50.86      8.34 o 
   3  21   9       73.37      106.12     19.97 o 
   4  21   9        0.29       27.78     14.33 o 
   5  21   9       20.49       19.98     14.79 o 
 -10  22   9      177.25      209.47     16.58 o 
  -9  22   9       69.97       52.00     14.01 o 
  -8  22   9      499.33      533.26     32.40 o 
  -7  22   9        6.23       -0.61      8.29 o 
  -6  22   9      301.98      276.69     17.09 o 
  -5  22   9        0.68       18.98     14.70 o 
  -4  22   9        0.26       23.29      8.24 o 
  -3  22   9      340.17      323.14     24.25 o 
  -2  22   9        1.54       48.79      8.64 o 
  -1  22   9       35.20       50.87      7.26 o 
   0  22   9       15.97       10.65      5.90 o 
   1  22   9      134.55      165.91     12.02 o 
   2  22   9       75.27       70.76      9.23 o 
   3  22   9       18.01       53.34     16.06 o 
   4  22   9       13.53       56.82     16.83 o 
   5  22   9       67.78      121.35     21.74 o 
 -10  23   9        0.50        1.52      9.75 o 
  -9  23   9        4.82        1.70      8.89 o 
  -8  23   9       20.43       23.39     10.56 o 
  -7  23   9        9.56        0.00      9.10 o 
  -6  23   9        1.77        6.20      6.08 o 
  -5  23   9      185.85      195.63     19.69 o 
  -4  23   9        0.02       11.31     13.09 o 
  -3  23   9      375.53      378.25     14.77 o 
  -2  23   9       40.00       69.93     11.93 o 
  -1  23   9        5.38        7.46      5.67 o 
   0  23   9       97.23       87.82      9.84 o 
   1  23   9       88.23       68.88      9.17 o 
   2  23   9       29.47       41.07     15.20 o 
   3  23   9       54.22       88.41     18.53 o 
   4  23   9       45.68       36.65     15.49 o 
 -10  24   9       89.81       83.55     17.62 o 
  -9  24   9       14.17        2.50      9.83 o 
  -8  24   9       59.23       60.02     14.58 o 
  -7  24   9      113.99       79.68     15.20 o 
  -6  24   9        0.09        4.82     10.27 o 
  -5  24   9        6.36       11.29      7.19 o 
  -4  24   9      109.51      140.85     23.89 o 
  -3  24   9      143.88      182.57     20.51 o 
  -2  24   9        0.23       14.27      7.97 o 
  -1  24   9       38.45       40.91      9.36 o 
   0  24   9       38.11       43.96     13.06 o 
   1  24   9       12.12       22.56      8.78 o 
   2  24   9        0.18       14.75      7.68 o 
   3  24   9      168.55      205.44     25.50 o 
  -9  25   9       47.44       40.14     13.82 o 
  -8  25   9        7.19       18.27     10.87 o 
  -7  25   9        0.73       19.18     11.27 o 
  -6  25   9        2.36       12.34      7.49 o 
  -5  25   9        1.28        2.19     11.31 o 
  -4  25   9       14.97       38.51     14.31 o 
  -3  25   9      205.70      224.09     20.13 o 
  -2  25   9       96.70      104.18     15.47 o 
  -1  25   9       20.54       16.78      7.86 o 
   0  25   9       50.68       56.18     10.09 o 
   1  25   9        3.75       10.11      7.36 o 
   2  25   9      534.06      518.43     23.61 o 
   3  25   9       83.69       90.03     12.03 o 
  -9  26   9        2.66        3.76      9.57 o 
  -8  26   9        0.04        5.47     10.13 o 
  -7  26   9      111.39      105.19     17.51 o 
  -6  26   9       11.80       14.32      7.87 o 
  -5  26   9       12.87       16.48      8.00 o 
  -4  26   9       64.55       77.84     23.42 o 
  -3  26   9        3.69       13.46      7.61 o 
  -2  26   9        9.19        2.99      6.10 o 
  -1  26   9        4.78       19.05      7.79 o 
   0  26   9       71.95       51.92     10.15 o 
   1  26   9       83.46       80.26     11.76 o 
   2  26   9       54.96       37.40      9.21 o 
   3  26   9      196.57      194.60     21.29 o 
  -8  27   9      187.68      179.24     22.05 o 
  -7  27   9       33.70       29.98      9.48 o 
  -6  27   9      268.86      289.60     18.94 o 
  -5  27   9      105.14       92.31     12.50 o 
  -4  27   9       56.53       54.46     10.66 o 
  -3  27   9        9.31        6.21      6.43 o 
  -2  27   9        0.58       -1.19      5.96 o 
  -1  27   9      125.39      138.60     14.34 o 
   0  27   9        7.42       27.81      8.56 o 
   1  27   9       40.55       63.97     10.80 o 
   2  27   9        3.32        7.97      9.21 o 
   3  27   9       67.70      100.72     16.73 o 
  -8  28   9       34.24       23.05     12.69 o 
  -7  28   9       19.85       33.33     10.13 o 
  -6  28   9      144.14      137.42     14.71 o 
  -5  28   9        3.77       14.07      8.02 o 
  -4  28   9      248.92      231.24     33.57 o 
  -3  28   9       32.43       26.02      8.93 o 
  -2  28   9        0.07       -0.75      6.02 o 
  -1  28   9      206.28      233.70     17.47 o 
   0  28   9        5.60       12.95      7.45 o 
   1  28   9       45.80       50.20     13.44 o 
   2  28   9        5.54        4.48      9.49 o 
   3  28   9       11.67        5.63     10.85 o 
  -8  29   9        6.79       13.09     11.54 o 
  -7  29   9       25.77       33.41     12.16 o 
  -6  29   9       53.54       51.16     11.38 o 
  -5  29   9      307.92      345.28     20.39 o 
  -4  29   9        2.78        7.92      7.54 o 
  -3  29   9      198.49      216.62     16.98 o 
  -2  29   9       13.94       33.36     18.29 o 
  -1  29   9        7.91       22.73      7.81 o 
   0  29   9       36.13       72.98     15.35 o 
   1  29   9       56.50       49.05     14.02 o 
   2  29   9       32.88       20.29     11.31 o 
  -7  30   9      117.86      128.83     28.98 o 
  -6  30   9       40.93       55.14     11.72 o 
  -5  30   9       96.29       91.98     24.40 o 
  -4  30   9       22.18       26.19     14.32 o 
  -3  30   9       36.58       34.33      9.58 o 
  -2  30   9        8.75        7.05      7.38 o 
  -1  30   9        7.61       16.44     11.25 o 
   0  30   9       15.61       49.81     14.33 o 
   1  30   9        2.31       15.78     10.92 o 
   2  30   9      230.57      289.81     25.81 o 
  -6  31   9      164.79      150.00     15.94 o 
  -5  31   9        1.04       30.17     10.05 o 
  -4  31   9        6.41       22.12      8.99 o 
  -3  31   9        0.01       -2.45      6.32 o 
  -2  31   9        0.01        4.56      9.60 o 
  -1  31   9      201.25      217.80     23.43 o 
   0  31   9      112.99      141.03     19.68 o 
   1  31   9       30.09       44.82     13.62 o 
  -5  32   9       59.35       67.30     12.62 o 
  -4  32   9       32.76       21.53     12.26 o 
  -3  32   9       86.89       99.34     17.90 o 
  -2  32   9        8.54        8.02     10.70 o 
  -1  32   9        1.61        9.48     10.90 o 
   0  32   9        0.64       36.95     13.58 o 
  -4  33   9       31.43       11.41     10.78 o 
  -3  33   9        9.70       34.56     13.09 o 
  -2  33   9      124.15      142.44     20.93 o 
  -1  33   9        8.83        5.96     11.18 o 
 -12   0  10        4.45        8.19     10.44 o 
 -11   0  10       15.08       23.44     11.87 o 
 -10   0  10       12.70       23.48     10.50 o 
  -9   0  10     1407.37     1463.47     54.22 o 
  -8   0  10       26.15       22.15      6.33 o 
  -7   0  10      613.91      617.97     17.44 o 
  -6   0  10      438.69      428.91     14.08 o 
  -5   0  10      493.41      437.55     18.00 o 
  -4   0  10       30.06       31.13      3.83 o 
  -3   0  10      575.26      550.46     14.69 o 
  -2   0  10       19.88       16.11      4.57 o 
  -1   0  10       19.19       25.35      5.23 o 
   0   0  10     1885.96     1647.51     33.00 o 
   1   0  10       67.93       56.34     12.05 o 
   2   0  10      127.42      124.66     12.23 o 
   3   0  10      135.73      133.66     22.79 o 
   4   0  10      152.05      172.70     17.13 o 
   5   0  10      426.24      390.13     33.33 o 
   6   0  10      189.01      237.27     28.37 o 
   7   0  10        7.31       12.09     14.13 o 
 -12   1  10        0.41       -4.94      5.59 o 
 -11   1  10      249.44      244.25     16.37 o 
 -10   1  10        6.29        7.52      6.47 o 
  -9   1  10       61.43       61.70      8.71 o 
  -8   1  10      416.23      397.75     10.63 o 
  -7   1  10       76.65       81.58      5.94 o 
  -6   1  10        0.26        1.60      2.83 o 
  -5   1  10      397.29      350.31     11.35 o 
  -4   1  10      180.89      168.98      6.43 o 
  -3   1  10       26.31       26.14      3.31 o 
  -2   1  10      272.47      253.44      7.26 o 
  -1   1  10      249.91      239.18      7.47 o 
   0   1  10        8.78       30.16      4.79 o 
   1   1  10       15.78       13.11      4.59 o 
   2   1  10       71.41       72.55      6.79 o 
   3   1  10        1.20        9.37      5.69 o 
   4   1  10       41.33       36.53      8.38 o 
   5   1  10        7.72       31.62     10.06 o 
   6   1  10       22.60       58.72     13.17 o 
   7   1  10        1.97       12.43      8.76 o 
 -12   2  10       70.12       81.21      9.71 o 
 -11   2  10        5.69       10.76      6.01 o 
 -10   2  10       31.12       21.79      7.58 o 
  -9   2  10       81.94       84.53      9.81 o 
  -8   2  10        0.59        7.50      3.99 o 
  -7   2  10       40.92       51.92      4.60 o 
  -6   2  10       24.48       23.50      4.09 o 
  -5   2  10       37.57       25.66      4.14 o 
  -4   2  10       37.24       40.58      4.02 o 
  -3   2  10      396.96      363.66      8.18 o 
  -2   2  10        5.65        6.69      3.07 o 
  -1   2  10      174.35      161.54      6.56 o 
   0   2  10      657.53      573.28     12.01 o 
   1   2  10        6.24        4.35      4.91 o 
   2   2  10        4.93       13.24      5.01 o 
   3   2  10        0.54       15.73      5.38 o 
   4   2  10       22.27       51.18      7.58 o 
   5   2  10      127.55      127.76     16.51 o 
   6   2  10      186.66      210.71     19.95 o 
   7   2  10       32.99       67.23     13.97 o 
 -12   3  10       80.39       97.21     10.19 o 
 -11   3  10      431.95      459.03     17.50 o 
 -10   3  10       57.21       69.12      8.10 o 
  -9   3  10       15.95        7.10      5.87 o 
  -8   3  10      206.11      215.25      9.27 o 
  -7   3  10      283.38      300.32      8.51 o 
  -6   3  10       72.00       63.38      5.26 o 
  -5   3  10      412.93      403.49      8.66 o 
  -4   3  10        8.76       14.20      3.34 o 
  -3   3  10       16.64       21.88      3.13 o 
  -2   3  10      232.20      229.30      6.96 o 
  -1   3  10       24.99        9.14      3.30 o 
   0   3  10      168.58      159.79      7.73 o 
   1   3  10       31.02       40.73      7.77 o 
   2   3  10        1.11       13.44      5.00 o 
   3   3  10      119.03      125.19      9.32 o 
   4   3  10       53.45      109.10      9.99 o 
   5   3  10      536.68      514.59     46.73 o 
   6   3  10        0.82       26.27     15.62 o 
   7   3  10       58.54       76.28     14.08 o 
 -12   4  10      296.98      306.79     15.33 o 
 -11   4  10       17.57       25.24      7.14 o 
 -10   4  10      479.06      491.65     23.10 o 
  -9   4  10      620.03      616.43     22.71 o 
  -8   4  10       16.58       12.69      4.02 o 
  -7   4  10      404.66      379.74     10.08 o 
  -6   4  10        2.47        5.05      3.60 o 
  -5   4  10       22.15       30.35      3.36 o 
  -4   4  10      159.09      160.50      6.72 o 
  -3   4  10      132.11      109.25      5.00 o 
  -2   4  10       15.51       25.59      3.44 o 
  -1   4  10       67.83       65.40      4.85 o 
   0   4  10      191.19      191.35      7.23 o 
   1   4  10       29.48       31.01      5.75 o 
   2   4  10        1.26        2.16      4.35 o 
   3   4  10       20.41       37.47      6.63 o 
   4   4  10        6.54       25.73      6.26 o 
   5   4  10       45.37       78.67     13.46 o 
   6   4  10      180.62      221.55     20.10 o 
   7   4  10       73.17       81.65     14.86 o 
 -12   5  10       36.03       20.66      7.37 o 
 -11   5  10        8.93       10.72      6.40 o 
 -10   5  10       41.76       59.56      7.70 o 
  -9   5  10        4.92       27.77      5.42 o 
  -8   5  10       87.13       88.18      6.27 o 
  -7   5  10      259.46      249.15      8.29 o 
  -6   5  10      107.32       91.07      4.88 o 
  -5   5  10      851.03      774.26     13.75 o 
  -4   5  10        0.16        9.23      3.50 o 
  -3   5  10      203.89      171.14      5.93 o 
  -2   5  10      329.91      278.56      7.64 o 
  -1   5  10       27.05       20.68      3.78 o 
   0   5  10       29.57       32.47      4.26 o 
   1   5  10      270.47      259.11     11.11 o 
   2   5  10       19.65       25.59      6.87 o 
   3   5  10        4.91       13.03      5.48 o 
   4   5  10      342.24      321.85     20.06 o 
   5   5  10      145.86      156.45     17.29 o 
   6   5  10       84.13      101.35     14.98 o 
   7   5  10       30.13       71.44     13.15 o 
 -12   6  10        0.08        0.24      7.28 o 
 -11   6  10        5.35        5.75      6.14 o 
 -10   6  10        4.45        5.72      5.38 o 
  -9   6  10      619.22      683.93     19.66 o 
  -8   6  10       42.40       45.56      4.36 o 
  -7   6  10      580.73      541.28     10.39 o 
  -6   6  10      193.46      196.04      6.79 o 
  -5   6  10      109.12      112.11      5.62 o 
  -4   6  10      957.60      881.73     16.53 o 
  -3   6  10      475.35      451.95      9.43 o 
  -2   6  10       92.20       88.56      6.56 o 
  -1   6  10      158.85      153.10      6.50 o 
   0   6  10      756.34      662.56     17.82 o 
   1   6  10      361.84      317.05     12.34 o 
   2   6  10      154.81      141.12      9.54 o 
   3   6  10       11.59       13.50      5.27 o 
   4   6  10        0.18        2.70     11.68 o 
   5   6  10       27.56       53.96     12.26 o 
   6   6  10       93.63      112.11     19.99 o 
 -12   7  10       57.37       69.93      9.45 o 
 -11   7  10      363.63      381.02     16.26 o 
 -10   7  10       87.43       86.21      8.73 o 
  -9   7  10      243.79      259.43     12.43 o 
  -8   7  10      423.43      444.54     13.53 o 
  -7   7  10       95.35       88.41      5.34 o 
  -6   7  10      267.86      264.36      7.94 o 
  -5   7  10        4.15        6.69      3.16 o 
  -4   7  10      302.59      259.34      7.94 o 
  -3   7  10        1.54       10.32      4.49 o 
  -2   7  10      412.99      404.03      9.38 o 
  -1   7  10       11.71       16.44      3.78 o 
   0   7  10        2.06        8.88      4.40 o 
   1   7  10        4.66        9.23      5.27 o 
   2   7  10        2.65        3.02      4.60 o 
   3   7  10       79.65       84.03      8.12 o 
   4   7  10       93.53       91.89     14.10 o 
   5   7  10        5.19       36.39     10.57 o 
   6   7  10        1.12       15.52      9.37 o 
 -12   8  10       26.88       45.77      8.52 o 
 -11   8  10      335.67      394.41     16.53 o 
 -10   8  10        2.44       17.26      6.03 o 
  -9   8  10       84.25       84.42      8.07 o 
  -8   8  10       31.86       37.01      5.56 o 
  -7   8  10       23.29       32.97      5.61 o 
  -6   8  10       21.83       25.57      3.89 o 
  -5   8  10      563.17      498.42     11.04 o 
  -4   8  10       19.07       18.71      3.56 o 
  -3   8  10      535.98      473.75     10.29 o 
  -2   8  10      261.89      243.57      8.43 o 
  -1   8  10      147.97      148.59      6.83 o 
   0   8  10       71.58       78.48      7.39 o 
   1   8  10       58.82       55.06      6.69 o 
   2   8  10       52.44       58.64      7.83 o 
   3   8  10      117.24      112.39      8.88 o 
   4   8  10        7.92       20.42      9.73 o 
   5   8  10      181.23      230.78     19.85 o 
   6   8  10      150.32      153.02     17.03 o 
 -12   9  10      283.79      317.30     21.74 o 
 -11   9  10      247.57      251.99     23.50 o 
 -10   9  10      290.81      311.65     14.13 o 
  -9   9  10      162.32      164.73     10.45 o 
  -8   9  10      252.05      239.29     12.80 o 
  -7   9  10      232.22      260.57     11.79 o 
  -6   9  10        1.01        1.25      3.53 o 
  -5   9  10        0.53        2.67      3.93 o 
  -4   9  10      101.06       81.19      5.62 o 
  -3   9  10       17.53       27.98      3.88 o 
  -2   9  10      277.26      266.54      8.58 o 
  -1   9  10      246.27      243.66      8.93 o 
   0   9  10      111.92      115.21      8.48 o 
   1   9  10      185.98      187.54     10.18 o 
   2   9  10       18.12       19.17      5.16 o 
   3   9  10      141.92      138.02     12.06 o 
   4   9  10      173.82      172.36     26.64 o 
   5   9  10       19.50       47.83     12.04 o 
   6   9  10      183.46      206.87     22.63 o 
 -12  10  10       57.93       96.08     10.37 o 
 -11  10  10       28.12       30.70      7.46 o 
 -10  10  10      115.93      119.13     10.66 o 
  -9  10  10      358.60      366.62     13.03 o 
  -8  10  10      100.73       82.51     13.82 o 
  -7  10  10       99.10       95.23      8.32 o 
  -6  10  10      290.38      292.48     12.19 o 
  -5  10  10        8.69        8.51      3.78 o 
  -4  10  10      233.48      214.44      6.23 o 
  -3  10  10      659.12      637.86     11.93 o 
  -2  10  10      340.85      290.47     10.14 o 
  -1  10  10        0.15       23.27      8.25 o 
   0  10  10      300.19      307.08     12.03 o 
   1  10  10       53.26       50.70      6.62 o 
   2  10  10      121.78      142.14      9.56 o 
   3  10  10        5.21       11.41      6.18 o 
   4  10  10       21.68       50.45     12.02 o 
   5  10  10        8.27        7.43      9.93 o 
   6  10  10        4.15        9.92     20.81 o 
 -12  11  10       36.71       58.27     10.11 o 
 -11  11  10      105.17      113.90     10.29 o 
 -10  11  10       57.21       68.50     11.49 o 
  -9  11  10       17.95       38.11      5.99 o 
  -8  11  10       60.44       53.72      9.63 o 
  -7  11  10      331.99      342.87     18.19 o 
  -6  11  10      281.95      318.54     12.79 o 
  -5  11  10      285.58      239.86     11.07 o 
  -4  11  10      609.04      596.26     13.10 o 
  -3  11  10       73.77       89.69      5.46 o 
  -2  11  10      422.19      350.83     11.09 o 
  -1  11  10      461.09      429.14     15.45 o 
   0  11  10        1.45        7.11      4.52 o 
   1  11  10       19.09       33.36      6.13 o 
   2  11  10      233.82      249.45     11.46 o 
   3  11  10        8.58       13.18      6.35 o 
   4  11  10      105.24      110.56     14.74 o 
   5  11  10        1.70        8.11      9.24 o 
   6  11  10        6.80        6.72     12.44 o 
 -12  12  10       49.58       30.66      8.22 o 
 -11  12  10       43.26       60.21      8.64 o 
 -10  12  10       74.61       77.85      8.68 o 
  -9  12  10      252.81      221.75     10.82 o 
  -8  12  10       14.08       12.75      7.82 o 
  -7  12  10      164.19      156.01     16.14 o 
  -6  12  10      316.83      298.21     13.81 o 
  -5  12  10       14.92       26.55      5.72 o 
  -4  12  10        9.27       14.33      3.39 o 
  -3  12  10      218.55      212.63      8.23 o 
  -2  12  10      124.71      117.16      7.22 o 
  -1  12  10        0.33       16.38      5.32 o 
   0  12  10      232.40      207.22     11.37 o 
   1  12  10        5.80        9.01      5.07 o 
   2  12  10       71.56       78.96      7.72 o 
   3  12  10       95.08       88.46      9.64 o 
   4  12  10      150.64      104.00     14.56 o 
   5  12  10       36.86       61.18     13.40 o 
   6  12  10       21.05       33.74     11.26 o 
 -11  13  10      257.64      272.97     14.30 o 
 -10  13  10       40.49       38.07      7.53 o 
  -9  13  10        1.75        1.97      6.37 o 
  -8  13  10      334.72      364.66     19.85 o 
  -7  13  10      314.53      278.43     14.01 o 
  -6  13  10      198.40      189.56     10.70 o 
  -5  13  10      275.13      264.96     11.79 o 
  -4  13  10        1.74        2.25      2.91 o 
  -3  13  10        0.52        4.10      3.31 o 
  -2  13  10      306.06      299.87     12.09 o 
  -1  13  10      210.16      219.47     11.37 o 
   0  13  10       92.82       83.33      8.34 o 
   1  13  10        1.05       11.88      4.37 o 
   2  13  10       72.35       73.91      8.94 o 
   3  13  10        5.23       10.78      8.71 o 
   4  13  10       42.20       31.68     10.89 o 
   5  13  10       21.84       24.75     10.68 o 
   6  13  10        1.06       13.70     12.26 o 
 -11  14  10        0.05        1.00      5.92 o 
 -10  14  10        2.49       -0.10      5.88 o 
  -9  14  10      126.38      131.11     17.64 o 
  -8  14  10       43.58       51.51      9.96 o 
  -7  14  10       21.73       34.92     10.00 o 
  -6  14  10       62.56       73.39     11.09 o 
  -5  14  10      257.55      242.93     11.47 o 
  -4  14  10      117.09      111.28     10.55 o 
  -3  14  10        0.04       -2.05      3.85 o 
  -2  14  10      294.03      308.65     12.52 o 
  -1  14  10       11.27       28.20      7.41 o 
   0  14  10       58.52       85.12      8.51 o 
   1  14  10        2.40       19.49      6.82 o 
   2  14  10        1.43        8.61      5.69 o 
   3  14  10       28.91       59.00     11.74 o 
   4  14  10        4.18        8.62      8.94 o 
   5  14  10       50.08       63.90     13.34 o 
   6  14  10       51.01       66.61     21.68 o 
 -11  15  10       95.12       98.05     10.25 o 
 -10  15  10        0.08       -5.17      5.17 o 
  -9  15  10       57.54       47.82     13.11 o 
  -8  15  10      121.45      119.17     16.06 o 
  -7  15  10       79.96       85.13      9.51 o 
  -6  15  10       38.72       28.42      5.76 o 
  -5  15  10       12.98       17.53      5.09 o 
  -4  15  10       19.33       27.61      4.77 o 
  -3  15  10       37.26       40.09      6.06 o 
  -2  15  10      801.58      791.57     20.87 o 
  -1  15  10      232.03      219.30     13.73 o 
   0  15  10      114.87      129.98     15.33 o 
   1  15  10       18.98       28.96      7.68 o 
   2  15  10      121.35      133.30     11.80 o 
   3  15  10       16.69       14.64      8.61 o 
   4  15  10       28.81       37.99     10.82 o 
   5  15  10       26.82       46.06     11.84 o 
 -11  16  10       22.90       34.02      7.64 o 
 -10  16  10       15.59       14.60      9.52 o 
  -9  16  10      217.22      218.39     20.76 o 
  -8  16  10       55.40       36.28     12.12 o 
  -7  16  10      388.88      357.37     19.29 o 
  -6  16  10      213.09      221.67     11.27 o 
  -5  16  10        0.52        1.24      5.53 o 
  -4  16  10      421.25      385.94     16.58 o 
  -3  16  10        0.10       19.36      5.08 o 
  -2  16  10      137.57      127.54      9.06 o 
  -1  16  10      136.98      136.85      9.62 o 
   0  16  10       25.64       41.08      9.68 o 
   1  16  10       71.52       83.94     13.37 o 
   2  16  10       65.05       72.19      8.88 o 
   3  16  10      113.29      134.30     15.58 o 
   4  16  10        0.00       -0.70     24.99 o 
   5  16  10       80.16       78.54     14.01 o 
 -11  17  10       93.48       97.50     10.14 o 
 -10  17  10      147.38      140.97     19.57 o 
  -9  17  10      108.00      163.15     19.39 o 
  -8  17  10       46.65       41.71     12.02 o 
  -7  17  10      206.25      215.33     15.81 o 
  -6  17  10        5.32        8.17      8.23 o 
  -5  17  10       85.25      107.15      8.79 o 
  -4  17  10       79.21       94.93      8.12 o 
  -3  17  10        9.62       14.04      5.63 o 
  -2  17  10      225.82      227.79     11.31 o 
  -1  17  10       70.08       68.58      7.44 o 
   0  17  10        6.51       11.76      8.78 o 
   1  17  10       63.10       57.04     12.49 o 
   2  17  10        6.73       10.32      7.13 o 
   3  17  10       26.71       33.32     11.21 o 
   4  17  10      112.85      155.85     17.05 o 
   5  17  10        2.49       12.99     10.88 o 
 -10  18  10       72.26       82.46     16.10 o 
  -9  18  10       47.97       56.39     14.11 o 
  -8  18  10       15.64       11.89      9.93 o 
  -7  18  10       18.90       22.25      7.43 o 
  -6  18  10       32.89       33.10      8.47 o 
  -5  18  10        8.22       11.10      7.32 o 
  -4  18  10       47.26       40.79      8.32 o 
  -3  18  10       25.85       30.15      5.88 o 
  -2  18  10       42.65       30.62      7.41 o 
  -1  18  10        7.01       16.58      7.30 o 
   0  18  10       25.29       37.09     10.69 o 
   1  18  10       28.50       24.16     11.07 o 
   2  18  10       95.14      106.61     15.24 o 
   3  18  10       26.24       21.86     13.45 o 
   4  18  10        2.30       23.98     14.99 o 
   5  18  10        5.65       13.46     10.97 o 
 -10  19  10       63.45       84.83     17.02 o 
  -9  19  10        7.53        2.93      8.75 o 
  -8  19  10        6.01        8.27      8.86 o 
  -7  19  10      253.36      270.18     17.77 o 
  -6  19  10      273.91      283.27     17.34 o 
  -5  19  10       78.98       88.64      9.82 o 
  -4  19  10      125.38      134.72     11.12 o 
  -3  19  10       69.91       88.81     20.04 o 
  -2  19  10      176.43      165.08     11.95 o 
  -1  19  10       43.04       34.22      7.68 o 
   0  19  10        2.69       11.14      9.03 o 
   1  19  10        9.16       25.60     13.57 o 
   2  19  10       58.75       57.93     17.05 o 
   3  19  10        1.71        8.50     12.17 o 
   4  19  10       12.19        8.62     10.90 o 
   5  19  10       19.82       62.66     18.26 o 
 -10  20  10       24.44       12.18     10.81 o 
  -9  20  10        0.93       -1.93      8.25 o 
  -8  20  10        2.26       -4.32      8.35 o 
  -7  20  10        7.23       14.19      7.44 o 
  -6  20  10      105.25      101.25     27.50 o 
  -5  20  10       12.07       20.85      9.42 o 
  -4  20  10        1.29       14.69      9.03 o 
  -3  20  10       70.52       87.91      9.16 o 
  -2  20  10        8.35        9.50      6.05 o 
  -1  20  10      108.38      117.82     12.21 o 
   0  20  10       62.65       58.95      9.75 o 
   1  20  10        8.89       15.32     11.27 o 
   2  20  10       59.53       87.25     19.90 o 
   3  20  10       38.58       62.66     17.75 o 
   4  20  10        0.00        7.84     12.68 o 
 -10  21  10        0.08        5.85     10.73 o 
  -9  21  10       34.60       46.01     14.05 o 
  -8  21  10        7.29       11.65      9.97 o 
  -7  21  10        3.61       12.95      7.53 o 
  -6  21  10      124.40      145.30     32.71 o 
  -5  21  10       15.96       21.44      8.27 o 
  -4  21  10        3.36        5.57      8.87 o 
  -3  21  10       14.35       25.80     13.25 o 
  -2  21  10        0.45        7.10      5.90 o 
  -1  21  10       16.50       15.26      7.55 o 
   0  21  10       12.17       12.75      6.95 o 
   1  21  10       47.78       69.88     17.70 o 
   2  21  10      210.78      249.43     28.51 o 
   3  21  10      172.17      136.09     23.23 o 
   4  21  10       23.90       48.12     15.84 o 
  -9  22  10      289.26      332.94     26.48 o 
  -8  22  10        3.17       -2.07      9.57 o 
  -7  22  10      164.35      157.30     14.83 o 
  -6  22  10      128.14      129.91     13.44 o 
  -5  22  10        1.44        8.78      6.86 o 
  -4  22  10       53.48       65.04     10.55 o 
  -3  22  10        0.10        9.62      6.50 o 
  -2  22  10       38.85       31.27      8.37 o 
  -1  22  10        0.16        8.09      6.55 o 
   0  22  10       71.08       81.09     13.98 o 
   1  22  10       42.60       52.52     16.17 o 
   2  22  10        2.06       25.02     13.96 o 
   3  22  10        0.39       10.23     12.75 o 
   4  22  10        0.55       32.10     15.90 o 
  -9  23  10        0.19        6.02     10.65 o 
  -8  23  10      119.22      104.19     17.73 o 
  -7  23  10        7.96       19.85     10.97 o 
  -6  23  10        3.08        6.76      6.83 o 
  -5  23  10       80.69       77.58     12.52 o 
  -4  23  10       34.77       55.43     10.23 o 
  -3  23  10       42.12       42.14     12.66 o 
  -2  23  10      251.49      252.96     20.37 o 
  -1  23  10       78.62       74.59     16.86 o 
   0  23  10       58.28       57.06     10.24 o 
   1  23  10        9.36       30.54     14.15 o 
   2  23  10       32.65       47.35     16.25 o 
   3  23  10        0.32       20.74     12.80 o 
  -9  24  10      106.08       91.39     17.63 o 
  -8  24  10        3.57       10.17     10.66 o 
  -7  24  10       50.16       44.40     10.49 o 
  -6  24  10        2.21        2.65      6.34 o 
  -5  24  10       41.17       43.24     10.03 o 
  -4  24  10       63.41       74.62     12.35 o 
  -3  24  10        6.52        7.78      7.01 o 
  -2  24  10        7.64       12.40      6.93 o 
  -1  24  10        0.55        8.98      6.76 o 
   0  24  10        5.46        9.11      7.39 o 
   1  24  10       56.91       65.62     18.67 o 
   2  24  10      145.24       84.69     20.46 o 
   3  24  10       14.53       22.16     14.33 o 
  -8  25  10       29.04       25.60      9.11 o 
  -7  25  10        2.92       -1.60      6.75 o 
  -6  25  10       48.38       40.63     14.76 o 
  -5  25  10       31.61       23.56      8.49 o 
  -4  25  10        5.19        1.01      6.35 o 
  -3  25  10        2.31        5.33      6.86 o 
  -2  25  10      126.72      118.13     22.31 o 
  -1  25  10       38.84       48.96     10.22 o 
   0  25  10        0.26        1.89      6.60 o 
   1  25  10       94.01      123.65     13.57 o 
   2  25  10      203.09      208.11     26.97 o 
   3  25  10       34.95       67.45     17.82 o 
  -8  26  10       50.16       56.89     12.24 o 
  -7  26  10        7.24        0.81      6.95 o 
  -6  26  10       15.39       30.57      9.37 o 
  -5  26  10       42.15       44.57     10.45 o 
  -4  26  10       46.10       56.15     11.07 o 
  -3  26  10       74.54       97.07     12.64 o 
  -2  26  10       16.97       23.15      8.50 o 
  -1  26  10       83.00       91.15     12.32 o 
   0  26  10        1.64        7.86      7.37 o 
   1  26  10       57.90       59.12     10.96 o 
   2  26  10        0.30       18.86     13.13 o 
  -7  27  10       62.61       72.07     21.43 o 
  -6  27  10      180.16      166.84     24.47 o 
  -5  27  10        3.94        4.78      7.16 o 
  -4  27  10      397.32      371.70     21.02 o 
  -3  27  10       40.86       53.95     10.90 o 
  -2  27  10       27.31       26.14      8.78 o 
  -1  27  10        0.11       13.48      7.80 o 
   0  27  10       68.06       55.36     10.71 o 
   1  27  10        0.31       18.36      8.47 o 
  -7  28  10        7.77       13.92      9.42 o 
  -6  28  10       24.26        9.89      8.42 o 
  -5  28  10        7.47       23.05      9.11 o 
  -4  28  10        0.01       13.23      8.32 o 
  -3  28  10       78.83       83.25     21.88 o
[truncated: 48,152 more chars]
